# Supplementary material for: Comprehensive Dipeptide Analysis Revealed Cancer-Specific Profile in the Liver of Patients with Hepatocellular Carcinoma and Hepatitis
Source: Metabolites. 2020 Nov 1;10(11):442. doi: 10.3390/metabo10110442 (PMC7692321; doi:10.3390/metabo10110442)
Supplement: Supplementary file 1 [file metabolites-10-00442-s001.zip]

Archive with 2 entries (1 files):
- metabolites-967224-SI/
- metabolites-967224-SI/metabolites-967224-supplementary.xlsx
