# Supplementary material for: Comprehensive Dipeptide Analysis Revealed Cancer-Specific Profile in the Liver of Patients with Hepatocellular Carcinoma and Hepatitis
Source: Metabolites. 2020 Nov 1;10(11):442. doi: 10.3390/metabo10110442 (PMC7692321; doi:10.3390/metabo10110442)
Supplement: Supplementary file 1 [file metabolites-10-00442-s001.zip › metabolites-967224-SI/metabolites-967224-supplementary.xlsx]

## Sheet: Sheet1
Table S1: Amount of dipeptide quantified in non-tumor and tumor tissues of patients with HCC and MLC (nmol/g liver).
Sample ID	mode	MRM		retention time	non-tumor																tumor
Tissue		precursor ion	product ion	(min)	1N	2N	3N	4N	5N	6N	7N	8N	9N	10N	11N	12N	13N	14N	15N	16N	1T	2T	3T	4T	5T	6T	7T	8T	9T	10T	11T	12T	13T	14T	15T	16T
QE+EQ+EK+KE	LC-MS/MS	276.1	84	2.30947	7.32691	12.9458	13.0638	37.4928	52.9738	18.5781	17.9062	22.666	25.2275	17.0426	26.9556	20.3053	16.758	12.1809	24.8184	31.8679	30.5192	5.44007	1.12111	8.91173	2.11972	20.098	1.98421	3.2326	3.66176	2.28883	17.0801	7.71083	9.55278	2.45436	3.91232	4.06489
VN	LC-MS/MS	232.1	72	2.71897	0.263976	0.174812	0.149963	0.164686	0.103087	0.286464	0.318867	0.169267	0.235751	0.326567	0.423818	0.171184	0.36874	0.439889	0.26241	0.227825	1.52808	0.634526	0.0599069	7.15664	0.103318	2.56377	0.26408	0.602417	0.0993616	0.291061	0.295398	0.454855	0.432718	0.365448	0.905098	0.225486
PD	LC-MS/MS	231.1	70.1	2.767	0.451426	0.471378	0.922874	0.440051	0.574588	0.45045	0.560952	0.538968	0.256119	0.494234	0.316931	0.272144	0.467814	0.573057	0.883727	0.829246	0.371324	0.305038	0.342577	0.736767	0.337668	0.387559	0.270487	0.31296	0.219706	0.259106	0.235818	0.355108	0.276151	0.652313	0.509299	0.290687
VS	LC-MS/MS	205.1	72.1	2.76556	0.40128	0.27291	0.204845	0.118399	0.0639619	0.364097	0.704423	0.247558	0.255088	0.414627	0.75434	0.283217	0.52398	1.23792	0.382494	0.348612	1.75701	1.11996	0.068849	12.9573	0.140498	2.81689	0.452189	1.75021	0.200321	0.381863	0.661696	0.813768	0.774805	0.669634	1.4486	0.347543
PQ+PK	LC-MS/MS	244.1	70.2	2.86944	0.262198	0.139468	0.171171	0.103626	0.167272	0.366779	0.217889	0.15794	0.174934	0.123323	0.371348	0.0984903	0.187866	0.215118	0.329868	0.224499	0.290726	0.385312	0.136767	1.11652	0.133644	0.297061	0.288836	0.240339	0.106234	0.173612	0.623342	0.177042	0.141676	0.370146	0.802127	0.150318
PG	LC-MS/MS	173.1	70.1	2.94631	0.630873	0.133854	0.0937835	0.128407	0.153342	0.321342	0.175215	0.096718	0.248594	0.0923294	0.279114	0.11446	0.150991	0.223521	0.147452	0.179542	0.418511	0.359934	0.0638935	2.07195	0.120908	0.398187	0.16894	0.546029	0.129601	0.133584	0.19917	0.17091	0.15673	0.411933	0.65927	0.237765
VT	LC-MS/MS	219.1	72	3.04981	1.15722	0.794039	0.589405	0.48033	0.204375	1.02649	1.43451	1.01809	0.907369	1.9616	2.21588	0.718256	1.35268	2.08245	1.23228	1.01596	3.95248	2.32043	0.238447	38.5175	0.303327	8.77326	0.978309	2.69638	0.48999	0.946048	1.36799	1.59965	1.39558	1.54999	3.88409	0.667752
HV	LC-MS/MS	255.1	110	3.09356	0.224127	0.180531	0.222131	0.100429	0.0662523	0.456233	0.351839	0.262183	0.128289	0.230493	0.296586	0.241645	0.288239	0.57058	0.164432	0.20977	0.412372	0.238875	0.178508	2.2655	0.133626	0.900435	0.206113	0.322589	0.0994162	0.206089	0.169724	0.230212	0.168664	0.183627	0.326963	0.158625
PA	LC-MS/MS	187.1	70.1	3.09769	0.846742	0.380586	0.331719	0.243666	0.370166	1.01953	0.412552	0.389216	0.356307	0.280318	0.707748	0.224021	0.472965	0.569188	0.382161	0.371402	1.55998	0.520914	0.253855	4.56178	0.323195	1.31556	0.485249	0.631144	0.393456	0.305181	0.562233	0.292274	0.273377	0.47793	1.00474	0.289808
HP	LC-MS/MS	253.1	110.1	3.10763	0.80927	1.23205	0.843465	0.478938	0.694932	3.20166	1.20122	0.972934	0.356247	0.629617	1.67768	1.10957	1.55074	2.48497	1.05483	1.35555	1.23659	1.64475	0.300897	4.77955	0.404757	3.09859	1.58803	0.719913	0.616079	0.749347	1.96339	0.369594	2.02574	1.81172	1.45386	0.866176
KP	LC-MS/MS	244.2	84.2	3.12725	1.36892	1.55046	1.00161	0.581791	0.872588	3.00459	1.81712	1.04611	0.587239	0.849216	1.99352	1.05934	1.62412	2.20811	1.49846	2.04822	4.42156	2.6792	1.04102	8.06548	1.01284	4.77175	3.14457	2.17132	0.862464	1.34495	2.62925	0.897444	2.51357	4.32703	3.98746	1.5509
VQ	LC-MS/MS	246.1	72.2	3.13216	0.568467	0.369765	0.329061	0.403976	0.174084	0.49179	0.628407	0.397988	0.470721	0.647453	0.86703	0.318042	0.676961	0.843894	0.480074	0.437593	2.56393	1.0743	0.280314	15.4853	0.382894	6.10013	0.673532	1.51833	0.234683	0.429536	0.671619	0.761144	0.740688	0.924731	1.83728	0.501555
SP	LC-MS/MS	203.1	116.2	3.18084	1.12539	1.39402	0.736825	0.390572	0.719834	2.41204	1.52991	1.02245	0.481723	0.509259	1.32676	0.747834	0.990033	2.04102	0.740099	1.05757	2.06303	1.74786	0.673956	2.89418	0.744755	2.46343	1.30278	1.20302	0.659033	0.94611	1.82143	0.560963	1.49992	1.79175	1.94885	0.935355
PE	LC-MS/MS	245.1	70	3.24094	0.908146	1.00203	1.52097	1.11273	0.969464	1.70474	1.01062	1.4548	0.550855	0.917148	1.48574	0.577238	0.756806	1.20244	1.95872	1.18566	0.792314	1.21749	1.39394	1.93916	0.814967	1.13182	0.90084	0.625098	0.857444	0.825209	1.28506	0.335358	0.367475	0.910876	1.6832	0.363261
GP	LC-MS/MS	173.1	116.1	3.24206	2.72741	1.93286	0.962319	0.950168	1.13156	2.45917	2.04815	1.42346	1.74094	1.08144	3.0992	1.40987	2.33711	1.98206	1.46783	2.206	4.67326	4.21592	0.829507	8.18244	1.36139	5.0776	1.29574	2.09033	1.15909	1.37172	3.07158	1.28349	1.95748	5.91178	7.6114	3.36473
KV	LC-MS/MS	246.2	84.2	3.25428	0.368608	0.286541	0.167257	0.104945	0.0598268	0.599664	0.241032	0.245865	0.162618	0.246317	0.359582	0.119358	0.399688	0.59109	0.164106	0.726889	0.831912	0.517995	0.0857217	6.73573	0.11984	1.95064	0.188674	0.444447	0.0701771	0.0928126	0.187951	0.203478	0.258772	0.267953	0.38107	0.231726
NP	LC-MS/MS	230.1	196	3.35509	1.57999	2.6314	0.880437	0.516984	0.926546	6.17359	2.26751	1.15362	0.850543	0.846291	4.36695	1.10941	2.20741	5.03613	1.65718	2.3566	3.73681	3.31211	0.552323	3.87031	0.83534	3.15255	2.08958	0.935656	1.87276	2.14762	3.11576	0.609136	2.71781	4.90077	3.02369	1.74537
VA	LC-MS/MS	189.1	72.2	3.46662	1.65166	0.595954	0.526473	0.303697	0.148121	1.00441	1.60419	0.515848	0.675905	1.16379	1.54844	0.475179	1.07103	2.18808	0.963893	1.05884	5.59998	2.05338	0.163767	20.5626	0.403334	5.58067	1.09657	2.54386	0.425994	0.868333	0.895201	1.52105	1.66061	1.57631	5.43522	0.735096
DP	LC-MS/MS	231.1	70.1	3.48275	3.60194	5.50853	5.66494	2.73182	4.23033	8.1156	6.18118	5.31491	2.66506	4.6424	4.74205	3.76956	4.93141	6.06865	7.23981	8.29576	5.13864	5.15858	6.90721	7.07152	4.93244	4.6813	8.10563	2.56332	4.58328	6.71155	4.56009	3.03957	5.66955	7.4458	4.89249	4.61213
MT	LC-MS/MS	251.1	104	3.49362	0.151196	0.0612542	0.11678	0.058606	0.0263247	0.101967	0.115731	0.0892964	0.0869312	0.412131	0.307341	0.0623898	0.205171	0.28767	0.143582	0.109334	0.515645	0.260013	0.054352	3.20246	3.50145	0.552006	0.185922	0.233887	0.0506754	0.0971988	0.0743302	0.272149	0.139162	0.137778	0.344757	0.0581657
IK	LC-MS/MS	260.2	84	3.50162	10.7438	11.914	12.013	11.0912	17.0558	13.3721	10.4559	11.9071	6.48738	11.8005	11.212	10.4484	13.4884	13.9006	13.401	11.2087	9.94836	25.2413	8.71735	31.4022	4.70099	12.1689	4.73191	2.80731	3.57182	7.33951	6.4147	3.05156	7.0144	3.72183	11.9415	12.6183
IH+LH	LC-MS/MS	269.2	110	3.48038	1.24197	1.57781	1.86041	0.9141	1.1246	2.94623	1.93676	2.36052	1.12167	2.97489	2.0355	1.45365	2.99354	4.67138	2.9793	2.93033	3.30246	3.21223	1.14154	7.80085	1.07809	6.16754	4.7029	1.46253	0.769016	1.83963	0.782409	1.61071	2.44661	0.396891	0.85698	0.290788
VE	LC-MS/MS	247.1	72.1	3.58963	0.470945	0.370867	0.284293	0.290967	0.134481	0.468799	0.518632	0.473148	0.300471	0.651713	0.838202	0.396301	0.562493	1.2096	0.57831	0.423034	1.71532	1.0124	0.191498	9.85341	0.13364	3.02679	0.305583	0.972818	0.278366	0.401887	0.512045	0.597408	0.526288	0.528256	1.28187	0.295483
MQ	LC-MS/MS	278.1	147.1	3.644	0.265327	0.0830615	0.321431	0.255654	0.109179	0.260704	0.158922	0.21524	0.151362	0.652429	0.773515	0.255995	0.82276	0.306647	0.291915	0.233222	0.985771	0.254122	0.0638056	6.79257	0.112985	1.79492	0.238384	0.631266	0.0645222	0.180766	0.158269	0.569104	0.28244	0.135319	0.595629	0.153672
LK	LC-MS/MS	260.2	84	3.63922	1.99839	1.32919	1.01168	1.17285	1.84221	2.00541	2.30692	1.67988	1.30374	1.83184	2.55523	1.22982	1.78182	3.6418	1.51758	1.37042	4.17061	2.05422	0.667442	24.2104	0.722422	9.74228	1.05103	2.26714	0.713672	1.06273	0.993746	1.23747	1.34536	0.993195	3.62061	2.05205
SV	LC-MS/MS	205.1	60.2	3.68475	0.917689	0.531603	0.763756	0.665139	0.184495	1.23366	1.09913	0.729434	0.714224	1.78348	2.11148	0.626929	1.36672	1.53892	1.11874	0.842749	3.66917	1.10892	0.211712	9.04973	0.237717	4.29981	0.709487	1.99859	0.315939	0.519486	0.431367	1.01805	0.812604	0.678747	2.13589	0.534453
RV	LC-MS/MS	274.2	70.2	3.70962	0.295529	0.415771	0.143188	0.104858	0.122238	0.710012	0.217532	0.153676	0.134933	0.240978	0.439056	0.0688314	0.160082	0.576032	0.14074	0.0956733	0.600347	0.36578	0.0829934	2.20586	0.0966005	1.07281	0.240372	0.218717	0.0556954	0.124382	0.218061	0.116645	0.178154	0.354108	0.256408	0.209452
RP	LC-MS/MS	272.2	70.2	3.79812	1.73867	3.27274	1.07412	1.18841	1.76434	7.07993	1.42309	1.07252	0.669724	1.13208	2.03585	0.970788	1.67741	3.8842	2.14659	1.97124	3.53852	2.54267	0.287473	3.00591	0.825678	4.87408	1.10026	0.896185	0.518261	1.6563	1.75194	0.600578	0.971752	3.01552	2.49564	0.986414
QP	LC-MS/MS	244.1	116.1	3.80663	2.1603	6.18262	1.32642	0.975211	2.48133	11.1305	3.0747	2.0365	1.24335	1.33012	4.65219	1.96468	2.65474	7.73743	2.90748	3.96526	5.0744	4.73609	0.813295	9.21116	1.77758	5.88778	3.59207	3.01134	1.8858	2.30542	3.65037	1.18256	3.67307	3.17125	3.83072	1.45744
YH	LC-MS/MS	319.1	110	3.88788	0.199417	0.180977	0.263548	0.251423	0.129328	0.325651	0.210886	0.31619	0.196817	0.43045	0.350344	0.145277	0.413052	0.249994	0.220324	0.204007	0.76636	0.314733	0.118995	4.97774	0.229961	1.59041	0.202394	0.380401	0.0575604	0.161795	0.11458	0.453797	0.0958975	0.119932	0.32445	0.0860432
MG	LC-MS/MS	207.1	103.9	3.89925	0.195868	0.14845	0.224892	0.285477	0.111604	0.149437	0.243052	0.220116	0.136993	0.285252	0.262546	0.156208	0.250538	0.229275	0.256758	0.252624	1.36582	0.490684	0.0582251	3.66811	0.0881827	1.52415	0.200526	0.415889	0.0602962	0.186822	0.161462	0.239448	0.363092	0.18086	0.561643	0.145176
AP	LC-MS/MS	187.1	116.1	3.97541	1.01771	1.13317	0.393668	0.367396	0.611106	2.89494	0.87237	0.71018	0.354517	0.30647	1.27411	0.546306	0.702486	1.99966	0.534833	0.810114	1.9217	1.64224	0.419148	3.27533	0.627113	2.95518	0.789423	0.884655	0.682129	0.685678	1.69658	0.401037	1.21365	1.85391	1.48683	0.89395
YN	LC-MS/MS	296.1	136.1	3.9715	0.362686	0.25135	0.324438	0.268063	0.184791	0.586277	0.317324	0.39869	0.202079	0.276756	0.369528	0.174643	0.307234	0.366904	0.240813	0.279401	1.51209	0.6325	0.368496	4.8955	0.197858	2.80631	0.298573	0.459301	0.11523	0.231617	0.194216	0.347888	0.220989	0.277966	0.46321	0.159703
ID	LC-MS/MS	247.1	86	3.99669	0.215666	0.169979	0.0646891	0.0828378	0.0683436	0.32574	0.254903	0.182572	0.0940366	0.14929	0.403564	0.121285	0.201771	0.337504	0.260192	0.204922	0.451235	0.472344	0.168258	5.08928	0.0785525	1.59184	0.202718	0.262051	0.236175	0.224647	0.193199	0.147426	0.199083	0.469973	0.490494	0.246845
GV	LC-MS/MS	175.1	129.1	4.02088	0.910693	1.01192	0.691587	0.569181	0.515476	1.40181	0.817234	1.03308	0.519221	0.850965	1.03641	0.752728	0.723548	1.30426	0.885621	0.664253	2.41689	1.48099	0.549419	3.71108	0.529775	2.33595	1.01009	0.979394	0.597912	0.854038	1.21722	0.932572	0.746257	1.04382	1.66664	0.832285
AV	LC-MS/MS	189.1	118.1	4.01109	0.728184	1.09331	0.396662	0.683395	0.246113	0.999761	1.46729	0.898025	0.629069	1.42522	1.32554	0.55153	1.07523	1.39605	0.963073	0.797525	3.10902	1.15081	0.264134	5.14017	0.359284	2.33947	0.53622	1.33368	0.431212	0.522235	0.561458	0.777498	0.765227	0.850202	1.31574	0.546328
SM	LC-MS/MS	237.1	150.2	4.05084	0.359491	0.304308	0.171848	0.131923	0.165262	0.330397	0.71198	0.326741	0.18927	0.420767	0.433586	0.191438	0.388977	0.549289	0.248896	0.334842	1.27473	0.753873	0.107461	6.43584	0.204955	2.57494	0.470983	0.645393	0.23653	0.366033	0.292457	0.396916	0.459775	0.395107	0.887818	0.199684
IT	LC-MS/MS	233.1	86	4.07112	0.667753	0.35307	0.195948	0.171606	0.0641627	0.66848	0.745292	0.487783	0.207792	0.603186	0.831082	0.246877	0.567784	0.832756	0.510735	0.339965	1.32937	1.15845	0.149731	11.7214	0.220652	6.77533	0.47247	1.13792	0.220381	0.368708	0.811813	0.589819	0.685256	0.618114	1.66831	0.27607
TV	LC-MS/MS	219.1	74.1	4.13831	0.882452	0.699774	0.700122	0.222679	0.133331	1.29365	1.68765	0.764083	0.369	1.78465	1.45839	0.743021	1.4642	2.54266	1.13499	0.770534	2.26963	1.1971	0.163199	9.54917	0.600155	3.82787	0.515954	1.484	0.434468	0.577309	0.557128	0.952242	0.757216	0.634052	2.15093	0.41757
YS	LC-MS/MS	269.1	136.1	4.13919	0.905784	0.520941	0.482523	0.20623	0.202968	0.989687	0.72169	0.61484	0.253971	0.380311	0.558585	0.266989	0.562963	0.638892	0.264293	0.326868	1.87027	1.0214	0.300953	10.8005	0.238405	4.4846	0.736484	0.757809	0.138335	0.3397	0.5059	0.502661	0.507288	0.537183	0.956592	0.326806
TP	LC-MS/MS	217.1	115.9	4.22794	1.4449	1.86819	0.792699	0.566582	0.68805	3.03607	1.51816	1.25345	0.443109	0.633844	1.55748	0.878989	1.41147	1.90196	0.925262	1.50847	4.73182	1.43748	0.520248	5.18661	0.646655	3.80536	1.04762	0.875249	0.643291	0.593448	1.4887	0.477934	1.23418	2.27753	2.25756	1.70703
LD	LC-MS/MS	247.1	86	4.217	0.163122	0.0589997	0.10174	0.0978383	0.0550501	0.119039	0.100082	0.135956	0.0948539	0.325232	0.338513	0.107481	0.265951	0.247809	0.18583	0.133267	0.606764	0.304294	0.0534138	6.29	0.108515	1.22432	0.1657	0.40026	0.0830004	0.15814	0.115832	0.273114	0.194979	0.268451	0.673678	0.149458
IR	LC-MS/MS	288.2	175.1	4.228	0.863524	0.548388	0.289963	0.512233	0.163978	0.67542	0.610021	0.73676	0.410098	0.977684	1.59846	0.464034	1.03774	1.66811	1.06296	0.389558	1.89739	2.21975	0.275284	15.2731	0.273179	7.30899	0.365795	3.41837	0.343648	0.804225	0.860724	1.16959	0.605445	0.740356	2.70527	0.554295
IQ	LC-MS/MS	260.2	147.1	4.27737	0.484194	0.185078	0.145834	0.192453	0.0769689	0.433214	0.277793	0.206896	0.171741	0.378556	0.544008	0.178603	0.401199	0.821958	0.302582	0.19609	0.756645	0.634814	0.0921003	5.79164	0.119127	3.63428	0.322117	0.409967	0.143572	0.217903	0.324922	0.37531	0.422143	0.258788	0.846552	0.1349
EV	LC-MS/MS	247.1	229.1	4.31409	0.334388	0.305867	0.285028	0.138067	0.12512	0.43143	0.46897	0.301717	0.174235	0.41319	0.441763	0.193171	0.413035	0.510163	0.310286	0.144701	1.16218	0.629348	0.185776	3.33826	0.167881	0.864256	0.331231	0.45396	0.324409	0.311891	0.224542	0.369043	0.292014	0.390347	0.654965	0.347218
GM	LC-MS/MS	207.1	150.1	4.32472	0.489553	0.343489	0.342436	0.264948	0.19313	0.690049	0.417287	0.378454	0.281284	0.538347	0.660437	0.21866	0.567855	0.642138	0.276987	0.377001	1.29573	0.625982	0.194929	5.23431	0.267963	2.08104	0.435904	0.429298	0.190967	0.278356	0.339492	0.484224	0.291325	0.223059	0.670074	0.180932
LT	LC-MS/MS	233.1	86	4.35187	0.532454	0.273702	0.215208	0.255864	0.145999	0.379017	0.41466	0.378632	0.328091	0.955235	0.982738	0.299499	0.668531	1.01313	0.626931	0.365882	1.40502	1.28666	0.136264	14.0327	0.267869	4.66514	0.406168	1.62095	0.371247	0.432115	0.476076	1.05139	0.838989	0.639526	1.75205	0.434751
EP	LC-MS/MS	245.1	116.1	4.41659	1.76202	2.12664	2.16797	1.18499	1.88479	3.6595	2.4362	2.4593	0.994476	1.90048	2.19655	1.68129	2.10628	2.51286	2.85117	3.33394	3.34764	2.90812	2.56942	4.27725	1.97607	4.13087	3.14779	1.44475	1.64159	2.85623	2.48901	1.47568	3.2629	4.8284	2.99362	1.65023
LR	LC-MS/MS	288.2	175.1	4.491	0.386102	0.177478	0.14925	0.156854	0.1201	0.368384	0.414719	0.299092	0.127403	0.276267	0.3037	0.130967	0.222354	0.731932	0.230552	0.114044	0.359692	1.08113	0.0700516	7.98144	0.0806651	1.93474	0.206293	0.733409	0.0667397	0.158787	0.238799	0.225295	0.2686	0.102872	0.391889	0.205931
LQ	LC-MS/MS	260.2	147.1	4.53887	0.468415	0.165435	0.233141	0.276548	0.0986604	0.292409	0.301457	0.337735	0.312555	0.653499	0.830187	0.290969	0.575117	0.582764	0.40416	0.327582	1.53307	0.950118	0.152346	12.5552	0.266083	3.01181	0.340481	0.89279	0.206923	0.527402	0.415119	0.754132	0.497401	0.802836	1.9197	0.414049
YD	LC-MS/MS	297.1	136.2	4.62166	0.291117	0.169026	0.16007	0.182836	0.174565	0.245802	0.209985	0.181249	0.14222	0.103622	0.139677	0.0953996	0.158373	0.207499	0.0971883	0.183592	0.636895	0.266132	0.155905	1.88983	0.168213	0.768807	0.34533	0.17985	0.0861926	0.156538	0.16261	0.154427	0.196337	0.337987	0.254698	0.181545
YT	LC-MS/MS	283.1	136.2	4.62584	0.609283	0.311648	0.439603	0.251496	0.276951	0.606868	0.511774	0.416561	0.295618	0.397032	0.48279	0.26906	0.345044	0.549954	0.363119	0.397313	0.880881	0.545936	0.205329	3.17963	0.226832	1.89145	0.587665	0.42567	0.188572	0.273806	0.269913	0.274996	0.330236	0.605917	0.573628	0.286776
AM	LC-MS/MS	221.1	150.1	4.65622	0.22829	0.260217	0.104736	0.0914093	0.0388942	0.283456	0.41737	0.165758	0.0908768	0.263353	0.317402	0.101134	0.272457	0.377842	0.224482	0.164529	0.876194	0.710404	0.0540778	4.77473	0.129199	1.68291	0.134105	0.55278	0.100003	0.121621	0.325187	0.325591	0.212039	0.116832	0.535918	0.109956
HL	LC-MS/MS	269.2	110	4.79544	0.201983	0.10216	0.0654752	0.0479036	0.0186977	0.246419	0.106594	0.0720027	0.0452535	0.0968505	0.182711	0.0323518	0.089479	0.182607	0.0495834	0.0483719	0.416294	0.197147	0.0626861	2.0791	0.0872624	1.14282	0.154253	0.200971	0.0670704	0.0760968	0.125014	0.101577	0.13943	0.0712594	0.206868	0.0789376
YQ	LC-MS/MS	310.1	136.1	4.90528	0.487268	0.34823	0.339134	0.380687	0.131341	0.786522	0.393535	0.414675	0.307643	0.964468	0.971954	0.379907	0.806276	0.842654	0.308058	0.430815	1.58198	0.663566	0.245536	6.70786	0.191804	3.78446	0.281262	0.473134	0.351798	0.483942	0.260433	0.664447	0.619498	0.454105	0.940421	0.401136
IA	LC-MS/MS	203.1	86.1	5.07044	0.329061	0.379166	0.139656	0.0908818	0.072501	0.259918	0.648538	0.360192	0.131764	0.463263	0.471734	0.237144	0.380921	0.734823	0.445742	0.345368	0.823659	0.821478	0.130552	5.89258	0.123416	2.06276	0.249976	0.867444	0.203052	0.384512	0.41788	0.480857	0.590767	0.293567	0.934077	0.300217
IG	LC-MS/MS	189.1	86.2	5.18206	0.390286	0.361202	0.229157	0.0931366	0.0845189	0.635519	0.3468	0.360474	0.136175	0.26525	0.392603	0.178572	0.355521	0.667358	0.348839	0.333958	0.849888	0.876089	0.174878	5.19459	0.147273	2.32153	0.336476	0.429366	0.175431	0.309574	0.351419	0.215529	0.335873	0.242847	0.876166	0.235698
IE	LC-MS/MS	261.1	86	5.20381	0.196173	0.121809	0.127394	0.117286	0.0611402	0.161337	0.203528	0.194643	0.132963	0.275798	0.321592	0.160599	0.246847	0.465751	0.281653	0.183237	0.596854	0.407508	0.0776035	6.85336	0.103129	2.24181	0.212261	0.264913	0.118442	0.197641	0.162934	0.258851	0.250416	0.221437	0.665441	0.14725
KL	LC-MS/MS	260.2	84	5.51638	0.622946	0.25857	0.163466	0.105818	0.0838195	0.852069	0.334335	0.319987	0.117324	0.21429	0.401916	0.0847376	0.239896	0.388839	0.0977697	0.100964	0.749984	0.527118	0.163604	3.65308	0.215724	3.97996	0.578672	0.474346	0.187926	0.149328	0.275611	0.16619	0.224601	0.0742796	0.348023	0.0989957
LA	LC-MS/MS	203.1	86.1	5.52163	0.470234	0.142219	0.156991	0.110667	0.0782538	0.26902	0.239294	0.218528	0.128903	0.37206	0.510585	0.16349	0.313744	0.552602	0.337986	0.23741	1.5845	0.767128	0.109792	9.16415	0.257972	2.35711	0.373343	0.905296	0.175299	0.292512	0.301229	0.485217	0.394658	0.366263	1.52412	0.264316
LE	LC-MS/MS	261.1	86	5.60509	0.25451	0.110463	0.157864	0.194007	0.0558349	0.2197	0.168259	0.125002	0.213125	0.443977	0.534354	0.161453	0.327366	0.477154	0.279786	0.220683	0.816681	0.563175	0.0796807	8.69233	0.132967	1.87155	0.262892	0.602526	0.16697	0.222188	0.218389	0.353632	0.267695	0.231544	0.830882	0.149636
PV	LC-MS/MS	215.1	70.2	5.58428	0.255055	0.135253	0.171101	0.103005	0.0964842	0.233491	0.155163	0.158158	0.125695	0.239841	0.244799	0.120902	0.270213	0.201393	0.164512	0.176902	0.693877	0.12131	0.0669294	2.84263	0.0631748	0.823331	0.104431	0.172735	0.061465	0.0647413	0.0836467	0.184521	0.0852066	0.184873	0.351434	0.10241
LG	LC-MS/MS	189.1	86.2	5.63897	1.00508	0.526044	0.345254	0.236727	0.160385	0.639953	0.999347	0.73299	0.353462	0.732504	1.20786	0.658617	0.828339	1.64972	0.850161	0.642299	1.95954	2.12732	0.131887	15.5694	0.353393	4.81519	0.566399	1.68252	0.45224	0.643935	0.749991	0.699061	0.878042	0.425365	2.28143	0.570381
YG	LC-MS/MS	239.1	136.1	5.80569	0.72571	0.378768	0.575403	0.236682	0.232796	0.758653	0.579794	0.498775	0.232462	0.403155	0.493359	0.261037	0.418069	0.513416	0.224927	0.306651	1.7358	0.905635	0.319023	7.66678	0.338263	2.89473	0.531547	0.930303	0.227702	0.353674	0.447465	0.462019	0.350439	0.51188	1.05181	0.395863
YA	LC-MS/MS	253.1	136.1	5.82544	0.25582	0.121182	0.117535	0.0505741	0.0397116	0.471805	0.182077	0.111876	0.0677042	0.144557	0.160082	0.0592719	0.114077	0.268957	0.0663759	0.0882022	0.59172	0.252823	0.0500502	2.42743	0.0863826	1.22892	0.367425	0.310985	0.0601205	0.0985348	0.115959	0.196622	0.26748	0.140804	0.178987	0.086887
YE	LC-MS/MS	311.1	136.1	5.87125	0.285882	0.139675	0.121416	0.129391	0.0996622	0.264707	0.158172	0.114719	0.131566	0.156491	0.216925	0.133973	0.217985	0.219487	0.1267	0.0934807	0.60353	0.262327	0.154882	3.27828	0.128823	1.72666	0.237921	0.177333	0.117432	0.121667	0.179256	0.216618	0.203235	0.380295	0.394426	0.195237
PP	LC-MS/MS	213.1	70.2	6.1305	1.18999	0.333095	0.297171	0.329489	0.391738	0.987048	0.390808	0.335594	0.417833	0.187095	0.857021	0.296154	0.395973	0.512631	0.380515	0.296306	1.61092	1.81403	1.66543	3.24754	0.445424	2.02664	0.49558	0.721308	0.651499	0.387787	1.42568	0.418908	0.474267	2.99619	2.36191	0.837886
FN	LC-MS/MS	280.1	120	6.26041	0.316691	0.2248	0.178322	0.111205	0.0532553	0.361195	0.391593	0.35461	0.131296	0.356507	0.367776	0.147767	0.31245	0.502039	0.255018	0.243453	1.62036	0.746657	0.151742	4.5713	0.166254	2.98229	0.555767	0.839374	0.124854	0.290039	0.203131	0.590723	0.416441	0.233725	0.826639	0.154108
VV	LC-MS/MS	217.2	72	6.38366	0.318195	0.111599	0.488949	0.357312	0.101545	0.289916	0.213739	0.332068	0.335555	0.997886	0.793955	0.325639	0.673592	0.58406	0.714584	0.603475	1.22213	0.339253	0.172326	4.93733	0.355287	2.14605	0.53419	0.456381	0.283151	0.424024	0.173217	0.610885	0.529355	0.415469	1.09249	0.214504
RY	LC-MS/MS	338.2	70.1	6.59556	0.209231	0.126753	0.170569	0.154994	0.0478266	0.360027	0.236673	0.149166	0.177824	0.385697	0.351823	0.0822174	0.361186	0.330808	0.160379	0.147214	1.03484	0.324624	0.0667234	8.3288	0.108283	2.19094	0.172193	0.751068	0.0575067	0.105274	0.106194	0.480305	0.186558	0.256829	0.864604	0.144876
FS	LC-MS/MS	253.1	120.1	6.5815	0.941982	0.849305	0.366242	0.116559	0.10899	1.24899	1.16873	0.742654	0.231613	0.637788	1.05193	0.350354	0.599805	1.4115	0.48991	0.392757	2.03297	2.05519	0.225331	12.0185	0.244349	7.72646	0.848206	2.03197	0.302997	0.491854	0.860614	0.95426	0.869244	0.488129	1.7003	0.599651
SL	LC-MS/MS	219.1	60	6.70466	2.0065	1.25998	0.50692	0.286935	0.129846	2.27219	1.99872	0.983215	0.435143	1.34635	1.67728	0.356575	0.894076	1.86537	1.0825	0.627323	3.49097	2.97808	0.308543	30.0617	0.384151	11.0224	1.04022	1.80578	0.568458	0.578397	1.29112	1.03856	1.22525	0.357989	2.46902	0.457237
GI	LC-MS/MS	189.1	86.2	6.78594	0.518982	0.436816	0.404559	0.194914	0.193033	0.66576	0.561727	0.588749	0.223063	0.424288	0.617482	0.334653	0.474773	0.62716	0.401476	0.396439	1.35732	0.688282	0.453679	2.58986	0.303252	1.3277	0.833087	0.536746	0.329568	0.79208	0.389897	0.648215	0.465189	0.435438	0.824067	0.386092
SY	LC-MS/MS	269.1	182	6.83462	0.725201	0.615526	0.343176	0.231389	0.128369	1.33992	0.839875	0.65814	0.333672	0.563375	1.02815	0.441223	0.61874	1.02871	0.556743	0.355731	2.15903	1.58746	0.392833	9.49752	0.306159	4.84689	0.753895	1.29333	0.272602	0.376687	0.958553	0.854345	0.786991	0.454057	1.61649	0.498057
TI	LC-MS/MS	233.1	74.1	6.99025	0.36006	0.488357	0.19745	0.25467	0.0851772	0.309233	0.758711	0.402614	0.189523	0.795958	0.855866	0.546373	0.72488	1.02156	0.870618	0.706226	1.27019	0.94557	0.0983343	2.65834	0.239772	1.59562	0.441827	0.718298	0.623514	0.398943	0.586764	0.547706	1.10033	0.77525	1.71506	0.490733
NL	LC-MS/MS	246.2	229	7.07534	1.53589	0.573391	0.262859	0.132746	0.0607071	1.3038	1.26403	0.406432	0.160227	0.809311	1.34874	0.163703	0.50847	1.96621	0.432679	0.32286	1.22347	1.05565	0.113331	11.5061	0.268261	7.74576	0.710782	0.889225	0.597894	0.414001	0.312736	0.479691	0.666033	0.084858	0.718407	0.245648
DL	LC-MS/MS	247.1	86	7.09397	0.662857	0.343696	0.0995834	0.0505455	0.0859788	1.07573	0.495417	0.23538	0.101189	0.266029	0.68554	0.126637	0.231329	0.907372	0.21411	0.136014	1.68729	1.4548	0.0831444	11.1337	0.310534	5.31611	0.562527	1.54344	0.263761	0.443172	0.784127	0.228284	0.475682	0.193506	0.931089	0.498859
GY	LC-MS/MS	239.1	136.1	7.27981	0.337743	0.171594	0.179328	0.234102	0.200589	0.327409	0.281492	0.184874	0.309398	0.248047	0.330565	0.16426	0.271694	0.269477	0.107002	0.293817	1.12305	0.300151	0.136497	2.30279	0.202431	1.08726	0.155597	0.255645	0.123915	0.171751	0.201192	0.278841	0.161941	0.299365	0.39783	0.211154
FT	LC-MS/MS	267.1	120	7.41309	1.15532	0.318922	0.272203	0.286418	0.0703514	0.797838	0.353997	0.381935	0.32053	0.667188	0.810471	0.154549	0.379662	0.63756	0.311705	0.223995	0.709691	0.599792	0.114044	3.87652	0.157042	2.79401	0.293164	0.346633	0.0895212	0.172048	0.256842	0.372099	0.238004	0.203242	0.474339	0.110556
FD	LC-MS/MS	281.1	120.1	7.49213	0.206524	0.111724	0.108546	0.0731934	0.0520284	0.214605	0.180344	0.138071	0.0802726	0.168898	0.133258	0.0815986	0.144249	0.248428	0.0955762	0.0924562	1.25286	0.218699	0.101167	3.67746	0.0936934	1.3707	0.171763	0.274335	0.0519363	0.119985	0.0985777	0.189665	0.134849	0.173717	0.293681	0.0886036
AY	LC-MS/MS	253.1	182	7.58834	0.55526	0.387641	0.282124	0.199447	0.132123	0.628323	0.555854	0.413641	0.189251	0.367105	0.38226	0.203475	0.442096	0.628426	0.482074	0.295774	1.11155	0.679434	0.144043	5.90144	0.101752	1.95504	0.347844	0.521767	0.102988	0.122266	0.211553	0.271081	0.593715	0.23679	0.803808	0.161242
GL	LC-MS/MS	189.1	86.2	7.59853	0.965531	0.565649	0.628873	0.517786	0.368565	1.52075	0.693008	0.616969	0.731846	1.37818	1.30365	0.399539	1.17826	1.17883	0.615723	0.656431	3.28331	1.197	0.300797	22.1013	0.709017	5.98958	0.811078	1.27625	0.370162	0.799825	0.799651	1.78635	0.830896	1.04765	3.6238	0.615954
AL	LC-MS/MS	203.1	132.1	7.77169	1.22856	0.843509	0.322799	0.327631	0.137196	1.54826	1.43539	0.669984	0.466651	0.893857	1.39336	0.53341	0.905451	1.43966	0.610497	0.557586	2.85434	1.80299	0.1643	17.8179	0.269529	8.17722	0.62664	1.69747	0.395568	0.507364	0.905853	0.84515	0.972641	0.358511	1.85286	0.577478
TY	LC-MS/MS	283.1	74.1	7.85925	2.40635	3.62483	6.50826	6.36915	1.06609	5.20421	5.67342	4.64903	3.87199	20.5152	5.56304	2.24326	8.69818	10.0986	12.4003	8.14789	1.62639	5.18585	0.751669	7.29205	0.648111	4.26442	3.00668	0.439344	0.55776	6.04043	0.378599	1.29041	0.922425	0.202479	0.855954	0.158767
FQ	LC-MS/MS	294.1	120.1	7.90947	0.45952	0.523492	0.373215	0.224421	0.158034	0.827378	0.716867	0.8332	0.302237	1.0732	0.717298	0.424531	0.553512	0.72813	0.931473	0.424765	1.18687	1.10189	0.356054	7.05152	0.676981	3.5011	0.880774	0.488709	0.476726	0.256652	0.401151	0.465589	0.555134	0.205486	0.591016	0.149806
TL	LC-MS/MS	233.1	74.1	7.93231	0.630856	0.409736	0.165318	0.13856	0.0512932	0.656746	0.718924	0.288144	0.146967	0.555775	0.923054	0.250025	0.536887	1.12421	0.346975	0.311953	1.56381	1.58164	0.0932924	9.19322	0.208841	5.28438	0.437747	1.78942	0.256757	0.369025	0.645152	0.653489	0.822203	0.44326	1.86129	0.374328
QL	LC-MS/MS	260.2	242.2	7.93688	5.89909	7.13733	1.60975	1.18602	0.96383	7.82898	11.0521	3.81869	2.16777	5.35535	6.65996	1.80388	3.75693	9.1669	2.46298	4.47505	10.1604	16.9781	2.22101	122.408	2.24592	51.9877	7.31883	4.94965	4.48835	1.0128	4.10207	2.54658	8.00132	1.53999	5.6537	1.83247
QY	LC-MS/MS	310.1	292.1	7.99309	9.46798	6.39944	3.01238	5.13519	1.08714	9.87397	11.4472	3.53681	6.55052	12.992	18.7466	3.06002	16.4553	12.9566	6.22154	4.77264	40.7811	22.6649	2.38232	420.296	3.59073	96.3513	7.25321	22.6892	3.11594	4.76093	15.4839	19.5438	9.78602	7.78098	24.2277	5.12167
EY	LC-MS/MS	311.1	293.1	8.28566	0.518978	0.246861	0.209344	0.129348	0.0801554	0.474793	0.459055	0.248786	0.196298	0.425043	0.670983	0.215612	0.434927	0.607557	0.239246	0.248863	3.00889	1.68548	0.135482	9.33511	0.209981	5.68647	0.50449	1.20532	0.148054	0.314404	0.414831	0.76419	0.616278	0.232315	1.37519	0.302255
EL	LC-MS/MS	261.1	243.1	8.38728	0.912199	0.44907	0.270347	0.214793	0.135822	0.978749	0.82932	0.395032	0.261991	0.623023	1.0955	0.248491	0.632029	1.15136	0.36279	0.29568	3.06484	2.01349	0.262194	20.4674	0.281925	8.74585	0.600764	1.40236	0.429705	0.427436	0.71864	0.87978	0.735631	0.258354	1.87865	0.490525
VP	LC-MS/MS	215.1	116	8.891	0.569923	0.508144	0.303533	0.247549	0.296511	1.18329	0.41551	0.409399	0.257773	0.218583	0.758722	0.433284	0.511361	0.83269	0.326153	0.451162	0.869257	0.636243	0.217775	2.46204	0.322342	1.70546	0.46368	0.152875	0.312204	0.321235	0.615985	0.244144	0.559977	1.02625	0.71922	0.400494
MV	LC-MS/MS	249.1	104.1	8.93337	0.0615818	0.0365049	0.0903286	0.0510868	0.0248873	0.0722571	0.0391968	0.0926134	0.0401325	0.190461	0.216781	0.0646816	0.151026	0.158437	0.143674	0.0939797	0.219605	0.072774	0.0442942	0.5827	0.0702617	0.40851	0.17155	0.0964783	0.11635	0.125178	0.0506826	0.116048	0.132462	0.193096	0.444392	0.0678495
FE	LC-MS/MS	295.1	120.1	9.20734	0.406414	0.259296	0.303315	0.150328	0.110985	0.458059	0.437651	0.520305	0.19937	0.430622	0.555245	0.270103	0.549478	0.578178	0.478453	0.362559	1.70294	0.742112	0.286558	4.07149	0.289823	3.40907	0.716697	2.61302	0.176464	0.528747	0.394662	0.878462	0.443763	0.449016	2.44173	0.23633
FG	LC-MS/MS	223.1	120.1	9.44709	0.669435	0.354841	0.460068	0.110419	0.0968305	1.17087	0.535728	0.432325	0.137742	0.376471	0.657457	0.157078	0.297039	0.833371	0.25599	0.252966	1.99126	0.953487	0.24801	8.46248	0.335497	4.78817	0.618874	1.07349	0.17696	0.446283	0.515569	0.466101	0.447707	0.247106	1.19655	0.230272
FA	LC-MS/MS	237.1	120	9.54878	0.173164	0.113702	0.0847775	0.0747136	0.0305114	0.198414	0.200464	0.090826	0.089206	0.39456	0.223899	0.0436741	0.126617	0.200638	0.0941957	0.0681728	0.688107	0.360552	0.0408668	8.67693	0.0802848	1.91644	0.359926	0.320015	0.0609257	0.112156	0.130554	0.228571	0.154234	0.096399	0.354069	0.0854502
IV	LC-MS/MS	231.2	86.2	9.72356	0.139598	0.0683959	0.132395	0.100596	0.0309427	0.0933021	0.102732	0.0718164	0.160858	0.312454	0.397432	0.0937362	0.298531	0.223897	0.200124	0.131912	0.316169	0.277942	0.0393061	3.40626	0.0923677	0.915298	0.119365	0.227463	0.126573	0.237229	0.165557	0.344944	0.214082	0.375428	0.496531	0.113456
YV	LC-MS/MS	281.1	136.2	9.83419	0.102821	0.0681954	0.0507351	0.0215453	0.0179474	0.121732	0.096665	0.0521037	0.0345525	0.0511781	0.0982314	0.037516	0.0567131	0.108489	0.0315484	0.0342977	0.270152	0.133857	0.0331556	0.485119	0.0383568	0.525257	0.0829763	0.101981	0.0308953	0.0455458	0.107975	0.065408	0.0816986	0.140635	0.458107	0.111542
MP	LC-MS/MS	247.1	116	10.2142	0.124441	0.0907426	0.0589337	0.0463894	0.0597573	0.248563	0.0929958	0.070579	0.0334446	0.0224837	0.0704954	0.0688606	0.0401454	0.131766	0.0368598	0.0381545	0.283591	0.225813	0.0653727	0.390945	0.0509955	0.432167	0.0766666	0.10081	0.0465616	0.0497385	0.266599	0.0434642	0.142107	0.166741	0.191731	0.0886223
VY	LC-MS/MS	281.1	72.2	10.3714	0.147698	0.0757876	0.060723	0.0614918	0.0324284	0.0946483	0.0975687	0.0719181	0.0720379	0.163882	0.22221	0.0636833	0.166868	0.150575	0.111118	0.0773763	0.44518	0.246215	0.0358444	1.68378	0.0709599	0.712224	0.112763	0.179126	0.0504404	0.0726867	0.147109	0.130787	0.133028	0.169561	0.289141	0.0748897
SF	LC-MS/MS	253.1	120.1	10.3836	0.704277	0.505157	0.149499	0.0864367	0.0568011	0.863661	0.62866	0.307167	0.16689	0.337749	0.758516	0.14586	0.33514	0.795395	0.294726	0.171751	1.89033	0.777987	0.0845992	5.48493	0.202422	3.70392	0.299458	0.797658	0.154309	0.200923	0.455736	0.542386	0.385442	0.199112	0.873873	0.189902
VI	LC-MS/MS	231.2	72.1	10.5031	0.120637	0.0857985	0.0516632	0.0393649	0.0274135	0.0655092	0.143835	0.0861908	0.0835032	0.163672	0.201525	0.123054	0.206576	0.204969	0.21224	0.115197	0.317455	0.181089	0.0387935	1.45216	0.0695874	0.481275	0.0781284	0.155349	0.0972181	0.0962756	0.103234	0.116958	0.150352	0.147277	0.264147	0.103814
PL	LC-MS/MS	229.2	70.1	10.5733	0.203887	0.108638	0.113194	0.0746466	0.0703908	0.211628	0.119307	0.0935632	0.0845772	0.126901	0.181429	0.0925132	0.225739	0.180329	0.07273	0.0741384	0.600336	0.162729	0.0899981	1.97439	0.0671711	0.566258	0.0904574	0.214615	0.0355604	0.0739091	0.107489	0.153872	0.111641	0.123546	0.199609	0.0889122
LV	LC-MS/MS	231.2	86.2	10.7415	0.252796	0.0901622	0.175962	0.106872	0.0939821	0.225198	0.120266	0.257426	0.109242	0.417538	0.437377	0.227919	0.332984	0.516527	0.375724	0.251011	0.556654	0.315558	0.211619	1.84087	0.414624	0.798651	0.477039	0.477568	0.373808	0.39517	0.169059	0.380652	0.521221	0.26838	0.849125	0.189315
DF	LC-MS/MS	281.1	120.1	10.7863	0.261802	0.232449	0.289173	0.147286	0.135372	0.704662	0.290462	0.0864788	0.0292953	0.155156	0.473378	0.259469	0.106127	0.776975	0.0994946	0.034479	0.73605	0.545581	0.195862	3.41812	0.0840495	1.83169	0.179871	0.49791	0.115169	0.167177	0.308651	0.0809127	0.210523	0.0857231	0.385801	0.143318
GF	LC-MS/MS	223.1	120.1	10.9909	0.648606	0.475461	0.51038	0.373521	0.306945	1.03876	0.611611	0.537188	0.372662	0.736728	0.621486	0.301608	0.644869	0.718618	0.405082	0.449903	2.16811	0.647109	0.309096	4.11178	0.335009	3.36923	0.579895	0.625854	0.185618	0.337101	0.346722	0.567282	0.451105	0.268528	0.803763	0.286155
YP	LC-MS/MS	279.1	136.2	11.0655	0.282363	0.236171	0.104749	0.0999786	0.144388	0.338392	0.219242	0.146746	0.170301	0.131881	0.318159	0.146048	0.248087	0.249856	0.0864123	0.206051	0.512959	0.264008	0.0970019	0.527686	0.145065	0.615328	0.12778	0.158534	0.0977906	0.139617	0.115169	0.110633	0.236899	0.726561	0.39947	0.26376
IM	LC-MS/MS	263.1	86.2	11.3951	0.0620977	0.0243165	0.0379446	0.0292503	0.0114298	0.0436082	0.0378905	0.0428628	0.0304121	0.0912571	0.0902724	0.0260746	0.0730288	0.0925282	0.0653009	0.0525259	0.136086	0.0990986	0.0242901	1.24723	0.0533435	0.597701	0.0556342	0.103861	0.0283274	0.0501041	0.0356747	0.0652669	0.0675866	0.0401776	0.128922	0.0152026
TF	LC-MS/MS	267.1	74.1	11.6169	0.418714	0.171732	0.174615	0.195668	0.0340086	0.308093	0.287936	0.138157	0.225166	1.06368	0.861696	0.0997495	0.469523	0.499229	0.252801	0.195776	0.742687	0.701402	0.041489	3.91502	0.184736	2.72649	0.188531	0.422211	0.114921	0.112553	0.284091	0.188161	0.291721	0.140415	0.801471	0.124091
AF	LC-MS/MS	237.1	120	11.6324	0.356064	0.206124	0.0854565	0.0637668	0.0429247	0.364831	0.258358	0.133224	0.0939021	0.200841	0.318455	0.0772216	0.192805	0.27842	0.11449	0.086741	0.952908	0.46687	0.0626151	4.55497	0.119331	1.85715	0.149435	0.341935	0.0687607	0.0828468	0.205731	0.233468	0.224876	0.151809	0.382928	0.100935
IP	LC-MS/MS	229.2	116.1	11.8428	0.454256	0.329523	0.204618	0.254287	0.197692	0.713598	0.354434	0.273614	0.244308	0.299811	0.618528	0.23306	0.416081	0.478943	0.23686	0.318881	1.25596	0.834251	0.179007	2.42956	0.308933	1.88574	0.375839	0.414906	0.180011	0.292661	0.61695	0.304193	0.446768	1.41198	1.03388	0.794431
VL	LC-MS/MS	231.2	72.1	11.9364	0.963047	0.320942	0.243748	0.193721	0.0817691	0.652915	0.611602	0.302876	0.29564	1.04366	1.38708	0.328018	0.541375	1.12347	0.490641	0.329214	1.94217	1.70969	0.0995524	16.1303	0.26986	6.45362	0.433752	1.81387	0.244809	0.274052	0.771185	0.796238	0.809554	0.673469	3.63753	2.69868
LM	LC-MS/MS	263.1	86.2	12.2903	0.0467575	0.0212882	0.0257607	0.0215702	0.0117857	0.0329451	0.0302829	0.0219501	0.0236249	0.0844921	0.0680503	0.0176472	0.0486527	0.0498067	0.0295439	0.0256359	0.221939	0.0492936	0.0133481	1.30443	0.0311874	0.355243	0.0532752	0.0819645	0.0180175	0.0277394	0.0201092	0.0825583	0.0383027	0.0355972	0.136529	0.0176602
LP	LC-MS/MS	229.2	116.1	12.6492	0.931285	0.487137	0.465941	0.515053	0.415907	1.2737	0.420877	0.463772	0.357535	0.44431	1.23918	0.324167	0.586971	0.967334	0.440501	0.462419	1.88901	0.987169	0.474037	6.07072	0.58092	3.454	0.690279	0.614606	0.38066	0.408289	0.722911	0.779738	0.899826	1.44716	1.56767	0.579925
YY	LC-MS/MS	345.1	136.1	12.706	0.119444	0.120892	0.0785792	0.0369742	0.0288284	0.22647	0.237059	0.0728433	0.0493164	0.14663	0.151971	0.0472461	0.154028	0.176271	0.0688502	0.0620377	0.473912	0.286698	0.0385028	1.92741	0.0644094	1.00457	0.174977	0.621911	0.0307567	0.073913	0.111421	0.206023	0.126361	0.078832	0.285246	0.0510268
IY	LC-MS/MS	295.2	86.2	12.816	0.268178	0.303793	0.137293	0.130168	0.0702368	0.152715	0.589247	0.277474	0.21002	0.593765	0.657854	0.244646	0.585879	0.597671	0.434518	0.345082	0.421383	1.15362	0.162885	3.52143	0.114818	0.743579	0.211698	0.350898	0.300189	0.273115	0.367861	0.435072	0.274418	0.15312	0.426675	0.123038
YI	LC-MS/MS	295.2	136.2	13.4474	0.0570658	0.0609751	0.0316607	0.0135098	0.0145429	0.0732405	0.0777067	0.0374671	0.0188018	0.0292618	0.0400047	0.0302336	0.0413647	0.0685881	0.0292413	0.0285168	0.13176	0.0838799	0.0259359	0.3392	0.0287554	0.267237	0.0773581	0.109976	0.02704	0.0326581	0.0502256	0.044846	0.0623784	0.0423305	0.0594748	0.0362631
LY	LC-MS/MS	295.2	86.2	13.4887	0.0976958	0.0524991	0.0496322	0.0380359	0.0330443	0.0621884	0.0653167	0.0598848	0.0484771	0.108101	0.12564	0.0527731	0.102013	0.111813	0.0650989	0.0687853	0.341134	0.151505	0.0302389	1.3334	0.0606651	0.474724	0.0799902	0.205859	0.0319756	0.0546114	0.0698847	0.107902	0.0992778	0.120471	0.236679	0.0635534
II	LC-MS/MS	245.2	86.1	13.9802	0.0779156	0.0490388	0.0273723	0.0194763	0.0164986	0.0513576	0.0866609	0.0396655	0.0279273	0.0563156	0.114315	0.0421594	0.0509343	0.0858	0.0555236	0.0351117	0.198192	0.417163	0.0200411	1.48918	0.0320915	0.474193	0.0718418	0.236736	0.0441579	0.0881284	0.207087	0.113501	0.145978	0.182679	0.600958	0.150189
FV	LC-MS/MS	265.2	120	14.0269	0.0851424	0.04933	0.0266573	0.0148662	0.0143066	0.0793026	0.0622555	0.0224901	0.0152104	0.0397629	0.0955557	0.0146675	0.0321563	0.106045	0.0232222	0.0177109	0.277562	0.150746	0.0243802	0.999999	0.0409144	0.743364	0.161768	0.143101	0.0394273	0.0462123	0.111191	0.0760638	0.0798603	0.0776313	0.170264	0.0390839
PF	LC-MS/MS	263.1	70.1	14.0686	0.0446214	0.0335542	0.0291326	0.0189005	0.0257787	0.0446494	0.0364232	0.0239688	0.0202288	0.017545	0.0241412	0.0144778	0.0172472	0.0224299	0.0169639	0.0157628	0.108481	0.0307146	0.0255097	0.152449	0.021605	0.0556905	0.0266456	0.0259908	0.012759	0.0147283	0.0227503	0.0154436	0.0137584	0.0272067	0.0271412	0.0134677
YL	LC-MS/MS	295.2	136.2	14.7918	0.130801	0.0788206	0.0314789	0.0176813	0.0160125	0.184201	0.091639	0.0355525	0.0180638	0.0447101	0.0937494	0.0142683	0.0300786	0.109266	0.0211998	0.0219215	0.209741	0.165225	0.0201898	1.6097	0.0409319	1.07406	0.0980312	0.109796	0.0245551	0.0279854	0.0976927	0.0483225	0.118485	0.0376295	0.111618	0.0355353
LI	LC-MS/MS	245.2	86.1	15.1616	0.0529505	0.0236373	0.0409711	0.0320701	0.0158006	0.0290559	0.0286805	0.0263544	0.0264215	0.0846186	0.102616	0.0292479	0.0773593	0.0637701	0.0427593	0.037154	0.196555	1.23017	0.0215456	1.54564	0.034645	0.394782	0.0520853	0.119581	0.0337921	0.0450946	0.621246	0.13903	0.0733034	0.0569754	0.152629	0.0383652
VF	LC-MS/MS	265.2	72.1	15.4687	0.305017	0.0738475	0.140797	0.22977	0.0338878	0.139235	0.120802	0.078542	0.236375	0.799785	0.609752	0.0836097	0.374462	0.244817	0.165665	0.124169	1.08839	0.38537	0.0486119	4.3638	0.135052	2.09238	0.123571	0.216955	0.0768795	0.076766	0.160457	0.417407	0.206787	0.158917	0.463743	0.0628156
IL	LC-MS/MS	245.2	86.1	15.5477	0.375838	0.178714	0.110766	0.0630129	0.0446382	0.180634	0.348048	0.192016	0.124378	0.299286	0.536918	0.387202	0.351898	0.511363	0.3288	0.295507	0.487582	1.30028	0.078052	5.43971	0.0981083	2.31685	0.219405	0.500489	0.566407	0.442572	0.657867	0.559005	0.811031	0.511925	2.11334	0.702089
FP	LC-MS/MS	263.1	120.1	15.794	0.199465	0.0923968	0.0713623	0.0938348	0.0829126	0.209286	0.107387	0.064237	0.112456	0.0683481	0.182703	0.0759987	0.0966768	0.16193	0.0505757	0.080901	0.342184	0.16139	0.0590448	0.544208	0.0916818	0.553816	0.100745	0.0949484	0.0438952	0.0735085	0.137565	0.0819297	0.174204	0.2715	0.214416	0.151161
FY	LC-MS/MS	329.1	120	16.1057	0.120264	0.0864509	0.111371	0.10135	0.0359588	0.152537	0.150116	0.121592	0.0761077	0.260625	0.217328	0.0830204	0.19137	0.275452	0.160213	0.154127	0.406212	0.260597	0.0990815	1.17229	0.156707	0.650017	0.168642	0.238803	0.119289	0.152599	0.0943731	0.219607	0.21298	0.0875459	0.245384	0.0578132
EW	LC-MS/MS	334.1	316.2	16.2562	0.159737	0.0832188	0.147733	0.0735934	0.0435027	0.226657	0.131806	0.188126	0.0974503	0.272594	0.23203	0.103329	0.144973	0.29652	0.205847	0.188277	0.47141	0.321937	0.0699082	1.68717	0.071693	0.91356	0.131697	0.209633	0.0823571	0.111226	0.0455158	0.114764	0.0790797	0.0448006	0.22256	0.046567
LL	LC-MS/MS	245.2	86.1	16.7955	0.260166	0.0795774	0.0578649	0.0375244	0.0262374	0.172319	0.110725	0.0693419	0.0451885	0.14583	0.224731	0.0647763	0.10729	0.257778	0.0895209	0.0739663	0.650001	0.413642	0.04313	3.00528	0.113327	1.74306	0.164732	0.353058	0.0886864	0.122756	0.169844	0.190719	0.297479	0.110948	0.600313	0.162037
YF	LC-MS/MS	329.1	136	17.5478	0.117018	0.0798001	0.0409741	0.0217568	0.0147365	0.140804	0.127589	0.0369868	0.022623	0.0924712	0.156101	0.023108	0.0605488	0.231619	0.030529	0.027294	0.381868	0.394124	0.0214149	6.1936	0.0456049	1.78232	0.109707	0.194308	0.0473422	0.037785	0.175326	0.102898	0.153869	0.0564616	0.219677	0.0385776
FI	LC-MS/MS	279.2	120.2	18.1343	0.133856	0.0447102	0.0271149	0.0176152	0.0129177	0.0429285	0.0642465	0.038299	0.0320375	0.0726108	0.215253	0.0423975	0.0740103	0.124521	0.039145	0.0330085	0.142626	0.128422	0.0222659	0.7132	0.050668	0.377732	0.0642011	0.202751	0.0735031	0.0777026	0.0450953	0.10713	0.159196	0.0365366	0.152071	0.0222691
WP	LC-MS/MS	302.1	285	18.3915	0.0725853	0.0841285	0.0441756	0.0311428	0.0530847	0.15668	0.0304924	0.0406004	0.0464853	0.0396068	0.13757	0.0380398	0.071604	0.123001	0.0417607	0.0714728	0.197571	0.0577408	0.0346041	0.116485	0.0434514	0.148197	0.0579956	0.0271056	0.0373518	0.0685511	0.0471969	0.0213123	0.0676633	0.106053	0.0826477	0.0670673
IF	LC-MS/MS	279.2	86.2	18.8775	0.179028	0.0682923	0.0712327	0.0449969	0.0281878	0.0866794	0.105868	0.0742784	0.0683956	0.212152	0.220545	0.0633155	0.140124	0.181879	0.116802	0.0792104	0.288096	0.323087	0.0298936	1.66312	0.0682177	0.783049	0.100638	0.154566	0.0523586	0.0751215	0.099633	0.176925	0.118957	0.0902595	0.325417	0.0537713
FL	LC-MS/MS	279.2	120.2	19.9435	0.506853	0.63273	0.205067	0.097875	0.0379609	0.492795	1.68368	0.197423	0.0885755	0.824621	0.502924	0.0662933	0.210762	1.22182	0.244555	0.136928	0.395752	1.51893	0.0528154	5.10908	0.0960461	3.23479	0.35497	0.453359	0.0912907	0.104575	0.294113	0.343322	0.277871	0.0632585	0.45056	0.0545831
LF	LC-MS/MS	279.2	86.2	20.2385	0.217457	0.06479	0.0736913	0.0403806	0.0232305	0.141019	0.0907946	0.0821802	0.041097	0.182666	0.151454	0.0599484	0.124126	0.263675	0.0840842	0.0778536	0.411014	0.162466	0.0355597	1.44388	0.0749024	0.711433	0.101686	0.234438	0.0408295	0.0734181	0.0657912	0.115101	0.112219	0.0900626	0.321969	0.0573907
FF	LC-MS/MS	313.2	120.1	22.1007	0.109967	0.0510182	0.107003	0.052109	0.030087	0.130105	0.0711851	0.0833844	0.0457539	0.23004	0.147711	0.0543683	0.138658	0.210607	0.108237	0.0962742	0.366185	0.16543	0.0274993	0.761159	0.106007	0.725526	0.141106	0.19313	0.0514173	0.115746	0.0458353	0.1314	0.0800767	0.0673995	0.212025	0.048907
RR	CE-MS/MS	166.1	70.1	14.5768	0.0954062	0.0626262	0.0299322	0.0344579	0.0346545	0.13048	0.0621245	0.0487983	0.0287464	0.0201029	0.0461822	0.0189873	0.0386188	0.0925618	0.0179279	0.0339821	0.127093	0.0938649	0.0272425	1.03646	0.0275551	0.226901	0.0671323	0.0709463	0.0193396	0.0218658	0.0374873	0.0159908	0.0669145	0.0452107	0.0385549	0.0551102
HH	CE-MS/MS	147.1	110	14.5792	0.122083	0.0792172	0.118633	0.110738	0.0601607	0.0936281	0.141471	0.0933811	0.0739792	0.169455	0.189993	0.100419	0.262061	0.381672	0.119351	0.187339	0.289451	0.1578	0.0840362	1.78606	0.0681161	0.367163	0.118624	0.205776	0.0331253	0.0639157	0.0629253	0.0993266	0.128725	0.290477	0.336419	0.186342
KG	CE-MS/MS	204.1	84.1	15.7986	0.529223	0.287206	0.435096	0.274185	0.220477	0.492374	0.320483	0.283458	0.191437	0.345644	0.344478	0.138669	0.504598	0.465813	0.223806	0.244672	1.00531	0.435138	0.204486	5.78864	0.234059	1.20315	0.430561	0.340648	0.146099	0.189988	0.136591	0.200548	0.45745	0.210703	0.410556	0.246901
KA	CE-MS/MS	218.1	84.1	15.9804	1.61584	0.598002	1.16117	0.734244	0.45079	2.07168	0.849226	0.886512	0.799419	1.71479	1.48302	0.427414	1.53104	1.71579	0.754641	0.709828	4.00916	1.07618	0.424573	30.5754	0.317353	6.54029	0.682117	1.00913	0.196799	0.307227	0.414266	1.37581	0.967032	0.439249	1.47471	0.403709
RG	CE-MS/MS	232.1	70.2	16.0003	0.279651	0.233361	0.207955	0.112725	0.139263	0.390934	0.270898	0.196949	0.0987973	0.170482	0.178958	0.0928863	0.429278	0.361708	0.153394	0.249007	0.76779	0.323755	0.120584	3.14196	0.17868	0.934966	0.299657	0.249083	0.0820468	0.174176	0.141562	0.154633	0.538748	0.160791	0.331122	0.269401
RA	CE-MS/MS	246.2	70.1	16.0952	0.307317	0.225966	0.181702	0.0930382	0.0773778	0.417347	0.201401	0.175736	0.0667716	0.103387	0.162156	0.0599503	0.238226	0.395922	0.107731	0.133745	0.716266	0.292973	0.115137	3.76175	0.127519	0.810478	0.242765	0.172533	0.0723114	0.056644	0.0970249	0.0921124	0.440829	0.128861	0.176788	0.102351
GK	CE-MS/MS	204.1	84.1	16.1328	2.00999	1.05078	1.24295	0.835842	0.790551	2.34327	1.20794	0.994836	1.26487	1.59432	2.76115	0.673753	2.3195	2.16357	1.135	1.20207	7.44521	2.49125	0.801441	36.0997	0.883891	9.51119	1.22274	4.30342	0.554074	0.637738	0.929176	2.29484	1.26335	1.29714	6.22435	0.806158
AK	CE-MS/MS	218.1	84.1	16.213	3.97004	4.12079	4.44935	2.64451	2.71261	7.89932	7.4173	11.3212	1.71985	3.74936	2.52815	1.60627	3.65269	14.37	4.62895	4.68452	6.91901	4.21918	1.04596	57.2779	1.05005	11.4649	4.70497	4.66349	0.45826	2.3226	1.09608	1.64419	3.13202	0.905786	4.74405	1.56594
GR	CE-MS/MS	232.1	70.2	16.3959	1.15254	0.746715	1.07222	0.943278	0.396128	1.75371	0.771351	1.07844	0.436301	1.3599	1.31	0.499057	1.16807	1.77374	1.61689	0.932772	0.978612	1.10131	0.58909	4.4117	0.262415	1.58804	0.581588	0.621897	0.467678	0.520743	0.609637	0.231787	0.778447	0.383716	0.811742	0.423488
AR	CE-MS/MS	246.2	70.1	16.4364	0.954159	0.805923	0.32157	0.27865	0.201622	1.40189	1.04826	0.507781	0.272808	0.365475	0.791939	0.31523	0.491611	1.92427	0.377375	0.324094	1.84101	1.08838	2.91901	16.4865	0.252147	2.79721	0.460504	2.26528	0.282449	0.213746	0.360448	0.307935	0.922751	0.394626	1.0209	0.494402
KS+SK	CE-MS/MS	234.1	84.1	16.4789	1.268	0.431439	0.980364	0.650384	0.486393	1.18335	0.618654	1.02549	0.584445	1.15026	1.11516	0.39583	1.17058	1.35406	0.605054	0.799098	3.11086	1.14293	0.318674	22.2459	0.529268	5.11484	0.596581	0.862609	0.256981	0.195505	0.328145	0.559524	0.848141	0.3921	1.49415	0.634517
HG	CE-MS/MS	213.1	110.1	16.4818	0.262014	0.164016	0.162205	0.0884525	0.0988596	0.167711	0.184387	0.122612	0.074943	0.125112	0.14869	0.0916381	0.24742	0.335513	0.141445	0.178923	0.554694	0.358813	0.122168	1.84379	0.1626	0.534354	0.1815	0.404576	0.0619782	0.0863185	0.113643	0.0872904	0.351478	0.103408	0.335813	0.187504
NK	CE-MS/MS	261.1	84.2	16.5028	1.30386	0.52307	0.502743	0.358856	0.330441	1.04482	0.752373	0.522819	0.258412	0.517346	0.632651	0.269752	1.06081	1.2688	0.65771	0.799281	1.71945	1.5242	0.727356	8.7184	0.426051	3.8307	1.05279	1.14599	0.301209	0.371397	0.569858	0.349947	0.850525	0.430391	1.61149	0.959765
KT+TK	CE-MS/MS	248.1	84.2	16.5424	0.522437	0.41592	0.3042	0.16858	0.132326	0.546673	0.481674	0.261559	0.153597	0.407122	0.355294	0.0953314	0.614147	0.914856	0.292436	0.39608	0.972779	0.544863	0.134412	9.87216	0.221688	2.45474	0.179756	0.371477	0.133271	0.105803	0.1492	0.165835	0.786924	0.409951	0.846724	0.348988
RS	CE-MS/MS	262.1	70	16.5532	0.649669	0.36582	0.404617	0.274265	0.199957	0.676141	0.317409	0.427866	0.233237	0.289715	0.35254	0.141579	0.412544	0.781282	0.203347	0.231083	1.33597	0.634757	0.211511	7.45414	0.165752	1.4748	0.219726	0.509389	0.104442	0.132239	0.244967	0.186722	0.396868	0.199964	0.420573	0.220281
RT	CE-MS/MS	276.2	70.2	16.7223	0.143056	0.268803	0.0756288	0.223254	0.123554	0.550641	0.285713	0.310942	0.195294	0.323053	0.30168	0.121772	0.516475	0.633848	0.205921	0.214629	0.988023	0.115239	0.0636711	4.97183	0.160205	2.04359	0.233292	0.317677	0.0934496	0.127552	0.169657	0.208159	0.542045	0.288398	0.51756	0.213704
KN	CE-MS/MS	261.1	84.2	16.7516	1.10548	0.549681	1.1408	1.02922	0.723079	1.84857	0.608298	0.932049	0.808213	1.18953	1.00428	0.328865	1.45403	1.52588	0.678549	0.819714	5.30815	1.08126	0.348437	22.2411	0.525575	8.44773	1.38206	0.664362	0.256788	0.436063	0.35331	0.616483	1.08176	0.475466	1.69514	0.382843
GH	CE-MS/MS	213.1	110.1	16.759	1.11378	0.532298	0.378606	0.50255	0.448724	0.928612	0.711114	0.489016	0.411232	0.537164	0.840397	0.355052	0.847586	1.40985	0.575616	0.494684	1.30384	1.5626	0.259235	3.70777	0.52765	2.12185	0.621659	1.32081	0.566982	0.471728	0.746985	0.412351	1.05006	0.69252	1.88771	0.648469
SR	CE-MS/MS	262.1	70	16.7901	1.02054	0.863632	0.41183	0.267327	0.233782	0.401317	1.14836	0.764624	0.416444	0.555661	1.14767	0.380758	0.813202	2.25955	0.587654	0.42492	2.00742	1.69198	0.198001	12.1739	0.194011	0.102476	0.528007	1.19376	0.348993	0.302804	0.913756	0.43115	1.20015	0.629185	1.27979	0.835061
RN+NR	CE-MS/MS	289.2	70.1	16.877	0.376405	0.26245	0.295911	0.243488	0.18397	0.433011	0.30473	0.301229	0.203843	0.363699	0.338174	0.161237	0.487235	0.550349	0.256977	0.346373	1.51342	0.479425	0.139971	4.64943	0.189061	1.82028	0.425845	0.323493	0.126307	0.194109	0.203834	0.298727	0.645655	0.296047	0.452361	0.361335
AH	CE-MS/MS	227.1	110	16.8747	1.40779	0.813414	1.18905	0.907238	1.59381	1.2673	1.4288	1.13835	2.93259	0.999918	2.42774	0.83712	1.91387	1.70221	0.79444	1.65206	2.56668	1.28352	0.900137	9.30782	0.857863	3.0075	1.12907	1.10991	0.839527	0.710282	2.6351	1.31961	1.6017	0.542907	1.63545	1.06367
KQ+QK	CE-MS/MS	275.1	84	16.9775	0.501561	0.31561	0.356089	0.272999	0.189676	0.602793	0.341362	0.380405	0.23503	0.291806	0.331237	0.210844	0.463814	0.573189	0.262471	0.302325	1.92069	0.563303	0.242183	8.46737	0.323354	2.80553	0.37351	0.469577	0.158669	0.197246	0.207983	0.26304	0.587581	0.277122	0.66653	0.228759
RQ+QR	CE-MS/MS	303.2	70.1	17.1503	0.220245	0.159062	0.104971	0.102119	0.0726678	0.285718	0.0800622	0.110754	0.0906372	0.0685718	0.136557	0.0496002	0.228051	0.253181	0.0534824	0.0807152	0.569763	0.274004	0.11527	2.02007	0.0592747	0.659942	0.16472	0.116434	0.0698382	0.0713409	0.152684	0.0791866	0.395208	0.197506	0.154969	0.102957
HA	CE-MS/MS	227.1	110	17.1999	0.237037	0.150399	0.122696	0.0644805	0.06662	0.170731	0.0847427	0.0771422	0.112855	0.052126	0.0830014	0.0510091	0.190189	0.185171	0.0715226	0.11511	0.39081	0.17713	0.107754	0.857199	0.0777096	0.315756	0.13251	0.132377	0.0338575	0.0358385	0.106985	0.0692695	0.449525	0.12751	0.151043	0.0979835
SH	CE-MS/MS	243.1	110	17.3771	1.54648	0.437826	0.771427	0.528525	0.300582	1.01367	0.597353	0.695313	0.469147	0.882274	0.907106	0.328999	1.21227	1.07667	0.649536	0.741735	2.71523	1.14756	0.39553	8.5599	0.513711	5.36162	0.693512	0.904963	0.248686	0.39122	0.533775	0.760365	1.00799	0.662454	1.79848	0.504183
RE+ER	CE-MS/MS	304.2	70	17.4087	0.871898	0.490646	0.618156	0.409269	0.42334	1.2175	0.520547	0.487838	0.315639	0.317587	0.53623	0.215087	0.59718	0.737663	0.324632	0.394077	2.96353	0.995523	0.391269	6.40332	0.482138	4.99111	0.850413	0.627146	0.214531	0.364573	0.327396	0.332874	0.666504	0.318361	0.667758	0.359883
NH	CE-MS/MS	270.1	110	17.4552	0.333903	0.224154	0.201888	0.131739	0.109262	0.282806	0.260698	0.193333	0.150658	0.26754	0.284235	0.133744	0.318556	0.463753	0.133685	0.120656	0.82059	0.615334	0.172279	4.11156	0.232375	1.60015	0.422491	0.401254	0.138236	0.22451	0.213883	0.184131	0.533053	0.15687	0.534687	0.209587
HS	CE-MS/MS	243.1	110	17.5895	0.0861421	0.170074	0.245732	0.124523	0.113038	0.243496	0.205945	0.127279	0.0950591	0.132281	0.165193	0.0807145	0.227872	0.307953	0.0891218	0.152075	0.604429	0.29884	0.14575	1.70495	0.117835	0.776417	0.230699	0.198614	0.0688152	0.0842677	0.11666	0.103762	0.447184	0.12828	0.199669	0.111252
KD	CE-MS/MS	262.1	84.1	17.5933	0.432819	0.19736	0.302265	0.230345	0.165023	0.347605	0.197702	0.218244	0.190758	0.221031	0.259528	0.176948	0.468749	0.380476	0.200271	0.27137	1.30826	0.397079	0.188875	3.46874	0.19151	1.17403	0.273187	0.234313	0.105263	0.124219	0.118267	0.224786	0.537543	0.331237	0.474787	0.31468
HT+TH	CE-MS/MS	257.1	110.1	17.6247	2.06135	1.91462	2.70486	1.30544	1.09167	3.48271	2.74268	4.20159	1.34543	4.33528	2.37717	1.49879	3.48466	2.9337	3.13435	3.18862	4.59688	4.52322	1.69975	5.78778	3.54981	5.2134	2.54998	0.405662	1.73644	0.895649	0.426769	0.341421	2.51581	0.494814	0.829177	0.287622
RD	CE-MS/MS	290.1	70.1	17.8208	0.271589	0.159754	0.158689	0.126096	0.12797	0.256378	0.142049	0.114828	0.123599	0.110879	0.199992	0.0896869	0.236436	0.25188	0.0508159	0.0626462	0.623612	0.268877	0.0569514	1.24595	0.125347	0.452621	0.16523	0.094896	0.0612542	0.0887055	0.0927716	0.077496	0.408245	0.180817	0.20316	0.0559691
HN	CE-MS/MS	270.1	110	17.8384	0.6414	0.441119	0.718746	0.451637	0.302897	0.675093	0.512762	0.795499	0.440883	0.813939	0.619201	0.319595	0.841453	0.751519	0.51469	0.718145	1.57353	0.928586	0.296142	9.25165	0.28561	3.23168	0.543697	0.646497	0.196758	0.320738	0.246969	0.564289	0.550203	0.458455	0.654557	0.332884
QH	CE-MS/MS	284.1	110.1	18.0359	0.697032	0.488554	0.822636	0.857255	0.371106	1.0138	0.671994	0.60389	0.66581	0.77654	0.699458	0.442176	0.906948	0.908849	0.628568	0.53717	2.49771	0.929686	0.940491	9.46683	14.631	3.2684	0.814899	1.19795	0.326155	0.425974	0.713103	0.592448	0.894805	0.852606	1.15999	0.630817
EH	CE-MS/MS	285.1	110.1	18.1718	0.726391	0.330614	0.324986	0.294814	0.177602	0.570043	0.410417	0.279178	0.165829	0.35336	0.36367	0.170093	0.511461	0.762116	0.312303	0.336605	0.984298	1.04232	0.3246	6.42499	0.486803	2.07198	0.473713	0.512224	0.206535	0.339297	0.304817	0.221157	0.461102	0.321711	0.922951	0.358127
HE	CE-MS/MS	285.1	110.1	18.4894	0.312295	0.151352	0.132076	0.0913342	0.0918448	0.195322	0.108399	0.0818603	0.0742779	0.069794	0.104274	0.0898469	0.184931	0.161831	0.0906573	0.119686	0.549862	0.225962	0.107376	0.847923	0.120642	0.512112	0.145682	0.139092	0.0474031	0.074074	0.0871324	0.0647105	0.413144	0.177039	0.187164	0.162416
HQ	CE-MS/MS	284.1	110.1	18.1569	7.17984	4.78297	7.93299	8.41442	3.53544	9.88015	6.41774	5.88664	6.31267	7.5505	6.58194	4.29748	1.75554	0.463102	1.02539	0.640938	23.951	9.03557	9.21293	91.848	24.5981	31.8068	7.9612	11.5993	3.06397	4.11487	6.94032	5.71572	1.85339	2.32616	1.12599	0.84542
DK	CE-MS/MS	262.1	84.1	18.5677	1.2462	0.633055	0.441297	0.205934	0.143947	1.24665	1.01158	0.382599	0.211406	0.493831	1.00504	0.392072	0.634012	1.61796	0.730593	0.484772	2.0906	2.63546	0.198155	12.2754	0.379954	3.58308	0.897625	2.52442	0.535721	0.987549	1.08041	0.316555	1.0853	0.599002	2.62294	1.0165
HD	CE-MS/MS	271.1	110.1	18.6899	0.211286	0.146894	0.105314	0.0978895	0.0606129	0.118725	0.111139	0.0550386	0.0737261	0.0721953	0.0830032	0.0834572	0.167147	0.13456	0.0709248	0.108792	0.555947	0.207712	0.0911677	0.496876	0.0825426	0.200038	0.160974	0.105278	0.0476668	0.0712136	0.0972368	0.0584477	0.351622	0.168567	0.199749	0.188546
DR	CE-MS/MS	290.1	70.1	18.8783	0.575738	0.37893	0.220808	0.144909	0.143036	0.790396	0.386385	0.184839	0.151902	0.258417	0.60716	0.203097	0.409438	0.960475	0.333076	0.269226	1.291	1.82179	0.130689	9.93599	0.201335	2.7008	0.625029	1.77556	0.341196	0.756289	0.885218	0.187204	0.946623	0.390069	1.58666	0.743957
GG	CE-MS/MS	133	76.1	19.4913	8.70637	5.06013	6.28372	4.23584	3.21629	5.66126	6.66469	5.51339	3.26115	4.9363	4.70094	3.24461	5.03116	8.52153	7.08217	6.9812	17.96	14.8856	9.8725	25.3861	7.46717	21.9529	8.76158	11.3567	5.50464	8.03806	4.63462	5.22247	5.62292	3.65444	15.5687	4.78681
DH	CE-MS/MS	271.1	110.1	19.7165	0.620277	0.443721	0.265809	0.187879	0.157206	0.657017	0.53587	0.272055	0.109681	0.237422	0.502634	0.196153	0.552733	0.798195	0.297069	0.329416	1.27875	2.08626	0.191155	5.50738	0.278411	2.29701	0.590095	2.26502	0.342811	0.607985	0.841316	0.167155	0.739047	0.438212	1.29293	0.652841
GA	CE-MS/MS	147.1	90.1	20.1179	2.44647	0.997066	1.05902	1.13633	0.647026	2.33174	1.23514	0.992249	0.764263	1.77745	1.94983	0.706207	1.46818	2.60672	1.4466	0.80066	2.39801	2.29196	0.802236	10.094	1.50821	3.76877	1.4924	1.49778	0.828602	0.875484	1.1525	1.14969	2.04043	0.887918	3.14498	0.939999
SG	CE-MS/MS	163.1	60	20.6385	2.38055	1.15206	1.23316	0.703797	0.438174	2.04078	1.61916	1.24172	0.544347	1.09855	1.19319	0.614699	1.67553	2.29443	1.08679	0.940948	4.03623	3.39321	1.0356	21.5472	1.07166	7.14716	1.70849	3.30749	0.954409	1.12688	1.11398	1.07273	2.40631	0.659915	3.79585	1.24156
SA	CE-MS/MS	177.1	60.2	20.7945	1.32574	0.741487	0.746176	0.528778	0.253155	1.28291	0.893426	0.696702	0.331477	1.01504	1.02833	0.445175	1.35237	1.96974	0.842293	0.864553	3.26492	1.4778	1.6765	18.321	0.512	4.35439	0.901768	1.21519	0.429611	0.658543	0.63149	1.03879	1.51547	0.835067	2.26462	0.902717
TA	CE-MS/MS	191.1	74.1	20.9986	1.20789	0.643685	0.662533	0.385022	0.123272	1.01311	0.78642	0.709662	0.400164	1.33462	0.901501	0.346758	1.22642	1.66568	0.758265	0.634974	2.30611	1.42575	0.357785	15.9411	0.372682	4.39261	0.728424	0.971204	0.241785	0.457624	0.388811	0.607533	1.6849	0.410985	1.3226	0.354189
TG+GT	CE-MS/MS	177.1	74.1	21.1118	1.07695	0.682819	0.448255	0.221112	0.231314	0.858971	0.605133	0.385475	0.141159	0.382663	0.675008	0.208607	0.773977	1.35067	0.550384	0.469536	2.12786	1.39842	0.283158	7.51321	0.4233	2.76711	0.992719	1.17089	0.454597	0.501414	0.587473	0.377805	1.57693	0.636249	2.04797	0.648407
AT	CE-MS/MS	191.1	120.1	21.2842	2.29192	1.27125	1.71515	1.17796	0.720499	2.4795	2.10551	2.01938	0.93686	2.00995	2.09951	0.929272	2.13209	2.995	2.3882	1.89146	4.07469	2.2216	1.17128	16.047	0.636974	5.98213	1.3675	1.75784	1.13419	0.742576	0.851147	1.14636	2.24149	0.787541	1.79777	0.495926
AS	CE-MS/MS	177.1	106	21.3104	1.79179	1.60957	0.902385	0.707305	0.428025	2.13585	2.07464	1.68384	0.712199	1.64843	1.63648	0.912056	1.7727	2.90675	1.42531	1.08954	3.53707	2.73466	0.795052	20.4531	0.748594	5.75496	1.71801	2.25812	0.785761	0.835886	0.915831	1.25068	2.22593	0.717836	2.10427	0.716953
GS	CE-MS/MS	163.1	105.9	21.3324	3.71318	1.24102	2.39668	2.01442	1.00165	2.34368	1.75176	1.75465	1.45951	2.3177	3.35163	1.03746	2.42675	2.87858	2.28928	1.8695	4.28789	4.98061	1.05412	19.8087	1.86865	8.14584	1.78355	2.98258	1.0656	1.48935	1.9642	1.66376	2.34612	1.49613	4.7346	1.35277
EA	CE-MS/MS	219.1	201.1	21.5501	1.39078	1.14474	0.835731	1.12906	1.54485	1.84502	2.56938	1.56334	0.99901	2.54457	2.33379	1.43381	0.980432	1.79401	0.926951	0.770023	2.80148	2.19401	0.83095	16.1313	1.16182	4.77572	2.63595	1.76957	0.935535	1.079	1.37917	1.40122	1.78861	0.459778	1.79415	0.794351
IS	CE-MS/MS	219.1	86	21.7088	1.02737	0.853004	0.383569	0.315374	0.0240989	0.676815	1.5488	0.652092	0.375032	0.55327	1.09916	0.341399	0.840506	1.80746	0.729003	0.570687	2.90817	2.90711	0.213116	13.4444	0.394109	6.77829	0.640643	2.22761	0.386486	0.649804	1.32569	0.832399	1.37308	0.593927	3.62821	0.784395
AN	CE-MS/MS	204.1	133.1	21.7048	1.25947	0.832858	0.746263	0.728085	0.29623	1.17777	0.979318	0.74437	0.620817	1.09079	0.943553	0.351903	1.23688	1.08927	0.570478	0.514361	5.59938	1.56574	0.551488	11.3021	0.569665	7.69112	0.779395	1.03649	0.348491	0.590106	0.548431	0.925592	1.26587	0.637783	1.49248	0.395331
ST	CE-MS/MS	207.1	59.9	21.7769	2.96425	1.8959	1.9875	1.31337	0.862623	3.73452	2.85049	2.51998	0.937937	2.89405	2.99099	1.38164	2.57071	3.91955	2.56689	1.82522	7.27002	4.3897	1.84711	29.2149	1.15107	11.1688	2.31513	3.20282	1.6907	1.40161	1.90673	1.56376	2.82983	1.43995	3.54646	1.01216
GN	CE-MS/MS	190.1	173.1	21.7962	1.80459	0.764373	1.12282	1.34818	0.711477	1.72418	0.95654	0.987043	0.952096	1.50084	1.20789	0.636547	1.63573	1.78476	1.16011	1.07691	6.583	2.39279	0.601412	11.2201	0.931074	9.33929	0.895658	1.46279	0.672002	0.881744	1.0166	0.905427	1.43905	0.947383	3.11994	0.816623
AQ	CE-MS/MS	218.1	84.1	21.8285	2.18896	1.26252	1.87477	1.43271	0.555216	3.20365	1.99131	2.08814	1.2812	3.23208	2.47371	0.684986	2.70184	3.68874	2.43071	1.93542	4.83646	2.36532	1.3124	24.0921	1.42857	7.90198	1.99641	1.61875	0.697105	1.5723	0.799292	2.00278	2.83945	1.08923	2.57504	0.739404
TT	CE-MS/MS	221.1	74	21.9194	1.99601	1.62243	1.10124	0.891447	0.35033	2.44261	2.11933	2.11114	0.774203	1.93401	2.04815	1.02212	2.11514	3.38792	2.08553	1.76774	6.07497	3.3608	0.818945	15.5994	1.09438	8.70251	1.66582	2.84222	0.919672	1.31775	1.09549	1.61796	2.64431	1.48698	3.66737	1.05724
EG	CE-MS/MS	205.1	84.2	21.8762	1.79971	1.14444	1.04703	0.740637	0.696065	2.07615	1.24885	1.01834	0.525373	0.903579	1.10093	0.654477	1.02927	2.44258	1.09391	0.880799	3.54612	2.0692	0.666605	6.20854	0.810695	3.34903	1.75098	1.55487	0.876099	1.15724	0.611702	0.661407	1.66857	0.414582	1.65509	1.02369
SS	CE-MS/MS	193.1	60	21.9008	3.38883	2.92593	3.12876	1.20812	1.30156	5.09278	4.23458	3.99401	1.31197	2.7806	3.66429	2.05917	3.22944	6.09914	5.91862	2.96495	11.9598	5.85727	2.10538	39.3326	2.06896	17.3021	3.42197	6.9536	1.67555	2.82085	2.58365	3.2766	4.35345	2.37742	7.79322	2.4797
LS	CE-MS/MS	219.1	86	21.9607	1.01134	0.383659	0.424629	0.128585	0.0130996	0.375042	0.277356	0.169647	0.275568	0.426419	0.79365	0.164832	0.982695	1.20591	0.634495	0.645171	1.65889	1.13421	0.353511	10.4844	0.22402	2.37941	0.382948	1.31751	0.232879	0.40262	0.459769	0.586962	1.83787	0.699145	1.59021	0.703405
PN	CE-MS/MS	230.1	70	21.9743	0.49485	0.352712	0.355124	0.234863	0.216399	0.563022	0.239613	0.179792	0.116104	0.134956	0.418113	0.0762527	0.473228	0.550058	0.369635	0.300461	0.822895	0.596644	0.243097	0.801623	0.208647	0.345431	0.2143	0.11615	0.339221	0.12086	0.352998	0.081468	0.954176	0.552064	0.482541	0.136943
IN	CE-MS/MS	246.1	86.1	22.0214	0.371162	0.249856	0.213953	0.14922	0.0978759	0.119773	0.158868	0.0782073	0.105166	0.207418	0.184868	0.0712907	0.32007	0.315337	0.130932	0.189771	1.11576	0.45672	0.166344	2.33505	0.150593	1.56209	0.162665	0.153908	0.0621532	0.099525	0.128888	0.130924	0.623473	0.191246	0.375224	0.109805
TS	CE-MS/MS	207.1	74.1	22.0054	1.36773	0.778845	0.5914	0.403302	0.176128	1.31881	1.00389	0.860118	0.372422	1.05117	1.23835	0.456978	1.19981	1.87072	0.792553	0.715824	3.02583	1.57591	0.381183	10.7119	0.456578	5.86395	0.871798	1.76255	0.377382	0.60051	0.586224	0.874613	1.48147	0.595887	2.11058	0.444148
GQ	CE-MS/MS	204.1	84.1	21.9844	2.26459	1.62305	1.3876	1.03505	1.31513	1.75265	1.48228	1.28532	0.979452	1.50205	1.53564	0.800856	1.2122	1.69422	1.79844	1.24599	3.08288	2.15798	2.0357	5.98596	1.84218	3.6005	1.81402	1.72173	1.107	1.24505	1.40171	1.2226	2.03485	1.03537	2.21131	0.930718
NN	CE-MS/MS	247.1	87.1	22.1173	0.935699	0.446913	0.47427	0.25459	0.157525	0.535023	0.484556	0.412453	0.155574	0.424555	0.504666	0.178377	0.85958	0.787921	0.501915	0.521768	2.12914	0.787845	0.350235	4.69472	0.268237	3.17555	0.470606	0.345408	0.116624	0.348747	0.214221	0.251752	1.14577	0.397955	1.02101	0.390228
AE	CE-MS/MS	219.1	148.1	22.1156	1.42007	1.19815	1.93269	2.13724	0.73965	2.65365	1.57776	1.45717	1.66519	3.16506	2.66532	0.947007	2.63522	3.01329	2.08549	2.02365	4.73591	2.85578	1.01985	16.0551	0.815638	7.03464	1.3697	1.65234	0.864232	1.00343	1.04031	1.42713	2.13544	0.979062	2.87026	0.923041
SN	CE-MS/MS	220.1	60.1	22.259	1.35116	0.875526	0.78479	0.673046	0.384201	1.65868	0.993467	1.03536	0.66549	1.05674	1.18085	0.517665	1.61119	1.73791	0.950711	0.828441	9.46926	2.12615	0.673895	13.3159	0.708778	13.3357	1.06881	1.41553	0.560209	0.918344	0.830456	1.30547	1.66818	1.04841	3.04115	0.759326
LN	CE-MS/MS	246.1	86.1	22.2839	0.843814	0.274219	0.28494	0.268715	0.0935755	0.189484	0.20339	0.178482	0.20016	0.335792	0.497528	0.13228	0.841535	0.663435	0.389775	0.334882	1.74755	0.942128	0.212394	3.53445	0.269898	2.07648	0.237092	0.391086	0.161287	0.192354	0.223073	0.338569	1.17011	0.574007	1.09611	0.283112
GE	CE-MS/MS	205.1	84.2	22.2653	3.8173	0.994526	1.03155	0.891109	0.854375	1.49046	1.19973	1.253	1.24418	0.841574	1.4107	0.746425	1.25997	1.72825	1.915	1.33756	4.06002	3.36148	1.41965	8.25108	1.08905	4.81886	1.27233	2.9847	1.23857	1.36334	1.74711	1.01539	1.80851	1.50242	5.62494	2.44098
ET	CE-MS/MS	249.1	231	22.3253	0.773402	0.634246	0.486642	0.421516	0.291789	0.78674	0.757468	0.529114	0.32881	0.664842	0.743897	0.534727	0.674352	1.03838	0.446083	0.462968	2.12408	1.13489	0.502307	9.36472	0.532581	2.91424	0.855598	0.689326	0.333247	0.60687	0.696559	0.682412	1.37174	0.480447	1.3953	0.456503
TN	CE-MS/MS	234.1	74.1	22.3534	1.16876	0.722723	0.560921	0.588704	0.152163	1.2725	0.734332	0.694924	0.492287	0.855134	1.06357	0.375374	1.14829	1.33491	0.651141	0.595696	5.92204	1.60278	0.320258	10.5627	0.397336	8.80138	0.775095	0.932172	0.327034	0.516531	0.645279	0.810757	1.42929	0.822189	2.04407	0.357983
QN+NQ	CE-MS/MS	261.1	84.2	22.1876	1.50628	1.07845	0.477877	0.487911	0.405345	1.69837	1.813	0.818563	0.570799	1.42691	2.30078	0.585687	2.54204	3.76582	1.6362	1.45976	5.74103	3.35538	0.50758	31.9212	0.801494	12.7177	1.26523	2.50089	0.894163	1.01072	1.26398	1.40859	2.87433	1.23351	4.91107	1.50601
SQ	CE-MS/MS	234.1	60.2	22.4023	1.35327	1.1064	1.39793	1.292	0.281493	1.58775	1.12633	1.42537	1.19556	5.80003	1.74003	0.706932	2.48825	2.75074	1.63767	1.68397	3.11839	1.31141	0.435112	11.358	0.466644	4.57584	0.60688	0.951635	0.49309	0.645599	0.565167	0.528675	1.25335	0.602473	1.52327	0.318529
ES	CE-MS/MS	235.1	217	22.426	1.75164	3.19444	1.11581	0.461993	0.428226	2.31023	5.69644	2.1746	0.49371	1.33095	2.671	1.96484	1.76445	5.08147	1.10936	1.40053	7.29784	7.42205	0.471818	23.9615	0.667636	8.8115	1.13848	3.87134	1.36952	1.88496	2.25631	1.27767	3.4757	1.19875	7.81763	2.42803
TQ	CE-MS/MS	248.1	84.2	22.4582	1.03931	0.574388	0.805825	0.607714	0.19693	0.735399	0.747074	0.664753	0.318674	0.946823	0.700589	0.35811	1.21396	1.80392	0.963216	0.755309	1.83632	1.22306	0.567431	11.8718	0.331279	3.96116	1.05687	0.968662	0.259643	0.418043	0.4587	0.602042	1.8696	0.543363	1.17695	0.352908
QQ	CE-MS/MS	275.1	84	22.4882	3.30913	2.84117	2.58405	2.41068	2.61394	5.56386	4.68856	3.64141	1.39406	4.21773	3.57726	2.14112	4.40448	5.27876	3.76255	2.23377	10.9721	6.13475	4.99201	62.0619	4.04929	27.8359	4.0383	6.4847	2.43175	2.19957	4.43838	4.0583	5.67664	2.16163	7.42472	1.89517
SE	CE-MS/MS	235.1	60.1	22.6513	1.75478	1.6284	1.34478	0.902469	0.687758	2.53277	2.28052	1.92875	0.841082	1.42728	1.798	1.08538	1.70578	2.92148	1.45814	1.72311	4.96007	3.08118	1.11497	16.1005	0.90237	7.20068	1.44601	2.0192	0.79278	1.83884	1.32603	1.25762	2.42961	1.35869	4.60487	1.3407
TE	CE-MS/MS	249.1	74.2	22.7309	0.939979	0.636385	0.59676	0.462136	0.245469	1.07697	0.723802	0.536733	0.363338	0.701074	1.09887	0.378144	0.93213	1.5558	0.684896	0.475602	2.35142	1.26615	0.430249	11.5702	0.395754	3.994	0.727942	1.00987	0.307379	0.492925	1.04598	0.532273	1.41796	0.666428	1.76751	0.383422
VD	CE-MS/MS	233.1	72.2	22.967	0.440387	0.309059	0.187171	0.136512	0.0519388	0.391889	0.997382	0.220725	0.0920006	0.333158	0.397397	0.274138	0.667676	1.35623	0.371744	0.407222	1.73541	1.30199	0.158338	14.0584	0.156089	5.05383	0.76075	1.79162	0.159432	0.301928	0.28769	0.443294	1.59441	0.802571	1.4924	0.457403
GD	CE-MS/MS	191.1	134.1	23.1299	3.94005	2.08243	1.42679	1.77705	1.89504	1.89383	2.22155	2.11808	1.62249	1.92592	2.18675	2.03678	2.59484	2.52705	2.90811	2.50005	4.05342	3.42911	1.95061	7.69573	2.23801	5.45341	1.83119	3.64735	3.24387	2.57953	3.16874	1.71064	5.01567	2.35026	5.57553	2.75835
TD	CE-MS/MS	235.1	74.1	23.626	0.617218	0.341732	0.320243	0.167381	0.135701	0.327428	0.249958	0.16533	0.139895	0.180138	0.230207	0.097546	0.43496	0.387716	0.220338	0.272695	1.3477	0.589941	0.226746	2.77182	0.20594	1.25467	0.363833	0.321831	0.102431	0.157646	0.186842	0.194896	0.815487	0.422705	0.735836	0.274102
ED	CE-MS/MS	263.1	84	23.9722	0.94599	0.460968	0.5717	0.386455	0.545914	0.640704	0.558247	0.512837	0.409923	0.579138	0.406063	0.33249	0.745923	0.550897	0.650044	0.549809	1.81061	1.13171	0.606153	6.13782	0.482207	2.32445	0.64071	0.878687	0.390164	0.770199	0.431119	0.325152	1.00912	1.00448	1.07825	0.84091
DV	CE-MS/MS	233.1	72.2	24.3731	0.637504	0.457435	0.655739	0.200312	0.278046	1.46125	0.549018	0.411076	0.130992	0.599445	0.696614	0.353441	1.17214	1.13585	0.672471	0.536485	2.04227	1.67238	0.189991	5.33981	0.365973	2.75991	0.623466	2.73265	0.24653	0.492828	0.637171	0.965207	2.28305	1.13965	3.46946	1.51217
DG	CE-MS/MS	191.1	110	24.3693	2.12461	2.12234	1.9529	1.18329	1.20624	1.9619	3.16855	2.41431	1.0381	1.93438	1.853	1.79483	2.42475	2.83686	1.86618	1.94366	4.75972	4.31661	1.14547	10.4077	2.44396	4.84835	3.45945	8.64314	1.71034	4.04667	3.14183	2.35396	3.06814	3.03652	6.02246	4.15788
DS	CE-MS/MS	221.1	105.9	24.9556	0.723856	0.489151	0.1752	0.142569	0.0771883	0.602044	0.541385	0.279497	0.1258	0.272555	0.648659	0.169391	0.493708	0.771178	0.18507	0.256871	2.17705	1.50681	0.0704741	12.7202	0.204976	1.7789	0.680773	2.12582	0.349633	0.61468	1.00375	0.137327	1.2404	0.32194	0.929101	0.682879
DE	CE-MS/MS	263.1	84	25.4054	3.08144	1.79634	1.61575	1.1905	1.62846	2.80786	2.85932	2.83317	1.3558	2.21136	2.51769	2.36512	2.12727	2.12655	1.68122	1.89113	8.58811	5.89194	2.37697	25.5981	3.14873	7.97014	3.37553	12.6742	2.89473	6.00326	3.68972	3.01621	4.17071	1.96749	4.15472	3.52213
DD	CE-MS/MS	249.1	133.9	26.3531	2.19427	0.913601	1.90589	0.884792	1.1558	1.86025	1.50609	1.67576	0.77203	1.68063	1.50108	1.52166	1.20159	1.32394	1.39209	1.17874	5.77304	3.58691	0.916331	8.66169	2.48384	4.39626	1.92107	8.30175	1.2592	2.95514	1.98699	1.27625	2.57815	2.20427	2.4281	2.71311
EN	CE-MS/MS	262.1	244	32.2314	3.61295	5.73935	6.32011	12.836	10.2973	3.36283	7.41916	5.90406	8.76598	8.21175	8.7876	6.73704	5.97591	22.9914	5.2221	8.00371	21.7417	4.8815	5.61396	5.39323	4.68876	12.9968	4.81841	6.81215	5.39426	5.15673	5.02033	11.1671	7.46267	4.51169	5.41422	1.95716
